# Supplementary material for: Aging-Associated Alterations in Mammary Epithelia and Stroma Revealed by Single-Cell RNA Sequencing
Source: Cell Rep. Author manuscript; Available in PMC 2021 Feb 22. (PMC7898263; doi:10.1016/j.celrep.2020.108566)
Supplement: 2 [file NIHMS1658643-supplement-2.xlsx]

## Sheet: Table S1
Myoepithelial	Luminal HS	Luminal AV	Luminal HS-AV	Fibroblast	Vascular endothelial	Pericyte	Lymphatic endothelial	Dendritic cell	Macrophage Ma	Macrophage Mb	Natural killer cell	T and B cells
Krt17	Krt19	Lcn2	Sdc4	Dcn	Fabp4	Igfbp7	Ecscr	Alox5ap	Pf4	Acp5	Nkg7	Cd28
Sfn	Wfdc2	Fxyd3	Bhlhe41	Gsn	Ctla2a	Sparcl1	Rgs16	Napsa	Folr2	H2-M2	Gzmb	Rpl13a
Krt14	Ptn	Mfge8	Abhd2	Igfbp6	Aqp1	Gm13889	Fxyd6	Tnip3	Cd209f	Hexb	Ctsw
Cxcl14	Krt7	Cldn3	Sox9	Col1a2	Eng	Myl9	Apold1	Plbd1	Cd209g	Ms4a7	Gzma
Tpm2	Spint2	Csn3	Slc39a1	Rarres2	Cd36	Adamts4	Nsg1	Gm2a	Mrc1	Ctss	AW112010
Slpi	Tmed3	Mgst1	Pam	Serpinf1	Tmem252	Bcam	Mmrn1	Tmsb4x	F13a1	Bcl2a1b	Cd7
Ctsl	Cxcl15	Trf	Srrm2	Serping1	Mgll	Rgs5	Lbp	Etv3	Ccl24	Ctsz	Klrk1
Cd63	Aqp5	Rps17	Rbm47	Mfap5	Scarb1	Sncg	Sdpr	Lsp1	Cbr2	Cd14	Pfn1
Sox4	Ly6e	Fcgbp	Cbx3	Timp2	Jam2	Cxcl12	Pard6g	Crip1	Csf1r	Itgb5
Tnfrsf12a	Dkkl1	Rpl10a	Actb	Col1a1	Fabp5	Des	Gpm6a	Rps27l	Itm2b	Aif1
Ncl	Ndufa4	Wfdc18	Rps28	Col3a1	C1qtnf9	Ndufa4l2	Wipf3	Ckb	Pltp	Cxcl2
Tpt1	Phyh	Rpl36		Serpinh1	Cdc42ep3	Il6	Cldn5		Fcna	Dnase1l3
Eif1	Acot1	Elf5		Clec3b	Sox17		Gm14964		Ctsb	Fth1
Map1lc3a	Stc2	Rhov		Dpt	Pdzd2		Pgm5		Ltc4s	Rab20
Lmna	S100a1	Zfos1		Rnase4	Cxcl9		Prelp		Ccl7	Lst1
Chil1	Cited1	Rpl6		Plpp3			Nxn		Mafb	Zmynd15
Lgals7	Pebp1	Rpl28		Mt2			Fam174b		Serinc3	Lpcat2
Top1	Prdx2	Rpl10		Tnfaip6			Flt4		Grn	Cd72
Tuba1c	Vdac1	Aldoc		Aebp1			Prox1		Ccl8	Tlr2
Pmepa1	Dnajc12	Rpl26		Ugdh			Clca3a1		Clec10a	Gatm
Runx1	S100a11	Rpl7a		Lum			Tbx1		Mgl2	Cd74
Fst	Arg2	Atp6v1b1		Mmp2			Hes1		AI607873	Basp1
Rbp1	Cldn10	Chka		Fxyd1			Sema3d		Rsad2	Mmp12
Perp	Hp	Ehf		Dpep1			Nts		Retnla	Cd207
Krt5	Etfb	Wnt5b		Htra3			Gata2		Cd163	Cyp4f18
Capns1	Cox6b1	Rps9		Nbl1			Gm1673		Ccl6	Bcl2a1a
1500015O10Rik		Muc15		Ly6a			Arl4a		Cd209d	Tnfaip2
Eif4a1		Plb1		Loxl1			Aplp2		Ifi27l2a	Dcstamp
Fosl1		Btn1a1		Has1			Cyb5r3		Lyz2	Il1b
Nop58		Irx2		Ecm1			Ipo11		Fcgr2b	AF251705
Thbs1		Klf5		Lgals1			Cpne2		Oasl1	Ocstamp
Cnn1		Klc3		Nenf			Nfat5		Wfdc17	Clec4n
Fermt1		Cck		Nid1			Ppp3ca		Fcrls	Ctsa
Palld		Elf3		Col6a1			Klf2		Ccl9	Arl5c
Gjb3		Clic6		Cd34			Socs3			Cybb
Atp1a1		Barx2		Errfi1			Zfp36			Cxcl16
Col9a2		Lurap1l		Efemp1						Glipr1
Serpinb5		Ogfrl1		Mt1						Ccrl2
Mia				Pcolce						Slc15a3
Map2k3				Tnxb						Hilpda
Gsto1				Htra1						Msrb1
Tubb6				Meg3						Il1rn
Efhd2				Fbn1						Igsf6
				C1s1						Tyrobp
				Mfap2						H2-Ab1
				Ogn						Cadm1
				Col6a2						H2-Eb1
				Pcolce2						Psap
				Gfpt2						Mpeg1
				C3						Csf2ra
				Apod						H2-Aa
				Pla1a						Creg1
				Cd248						Slamf9
				Fn1						Ppfia4
				Axl						Bcl2a1d
				Anxa1						Ifi30
				C1ra
				Il11ra1
				Col6a3
				Tuba1a
				Itm2a
				Fbln1
				Pi16
				Col5a2
				Ccdc80
				Lrp1
				Ifi205
				Ctsk
				Col14a1
				Uap1
				Hk2
				Sod3
				Ptx3
				Anxa3
				Metrnl
				Adamts5
				Gpx8
				Prnp
				Prrx1
				Mmp23
				Sfrp2
				Adamts2
				Cpxm1
				Osr2
				Thbs2
				Heg1
				Plac8
				Ppib
				Emilin2
