# Supplementary material for: Aging-Associated Alterations in Mammary Epithelia and Stroma Revealed by Single-Cell RNA Sequencing
Source: Cell Rep. Author manuscript; Available in PMC 2021 Feb 22. (PMC7898263; doi:10.1016/j.celrep.2020.108566)
Supplement: 3 [file NIHMS1658643-supplement-3.xlsx]

## Sheet: Table S2_Across all cell types
Relative abundance across all cell types
	Young (A)	Young (B)	Young (C)	Aged (A)	Aged (B)	Aged (C)	Aged (D)
Myoepithelial	0.083	0.032	0.019	0.159	0.241	0.091	0.22
Luminal HS	0.188	0.225	0.302	0.098	0.08	0.068	0.059
Luminal AV	0.128	0.082	0.14	0.522	0.527	0.664	0.524
Luminal HS-AV	0.005	0.103	0.04	0.004	0.002	0	0.003
Fibroblast	0.259	0.146	0.361	0.073	0.015	0.011	0.011
Vascular/lymphatic	0.239	0.356	0.065	0.12	0.122	0.159	0.176
Immune	0.097	0.056	0.073	0.024	0.013	0.007	0.007
Total	1	1	1	1	1	1	1

## Sheet: Table S2_Across epithelial
Relative abundance across epithelial cell types
	Young (A)	Young (B)	Young (C)	Aged (A)	Aged (B)	Aged (C)	Aged (D)
Myoepithelial	0.206	0.072	0.038	0.203	0.284	0.111	0.273
Luminal HS	0.464	0.51	0.602	0.126	0.094	0.083	0.074
Luminal AV	0.317	0.186	0.28	0.667	0.62	0.807	0.65
Luminal HS-AV	0.013	0.233	0.08	0.005	0.003	0	0.003
Total	1	1	1	1	1	1	1

## Sheet: Table S2_Across stromal
Relative abundance across stromal cell types
	Young (A)	Young (B)	Young (C)	Aged (A)	Aged (B)	Aged (C)	Aged (D)
Fibroblast	0.436	0.261	0.723	0.338	0.1	0.062	0.056
Vascular endothelial	0.307	0.536	0.101	0.478	0.692	0.753	0.824
Pericyte	0.091	0.101	0.027	0.067	0.112	0.115	0.066
Lymphatic endothelial	0.004	0.001	0.002	0.006	0.012	0.029	0.017
Immune	0.163	0.101	0.146	0.112	0.085	0.041	0.037
Total	1	1	1	1	1	1	1

## Sheet: Table S2_Across immune
Relative abundance across immune cell types
	Young (A)	Young (B)	Young (C)	Aged (A)	Aged (B)	Aged (C)	Aged (D)
Dendritic cell	0.344	0.338	0.507	0.35	0.143	0.1	0.091
Macrophage Ma	0.183	0.282	0.292	0.025	0	0	0
Macrophage Mb	0.413	0.225	0.086	0.225	0.171	0.4	0.273
Natural killer	0.041	0.042	0.077	0.125	0.143	0.1	0.091
T and B cells	0.018	0.113	0.038	0.275	0.543	0.4	0.545
Total	1	1	1	1	1	1	1
