# Supplementary material for: Aging-Associated Alterations in Mammary Epithelia and Stroma Revealed by Single-Cell RNA Sequencing
Source: Cell Rep. Author manuscript; Available in PMC 2021 Feb 22. (PMC7898263; doi:10.1016/j.celrep.2020.108566)
Supplement: 4 [file NIHMS1658643-supplement-4.xlsx]

## Sheet: Table S3_UP in aged cells
Myoepithelial	Luminal HS	Luminal AV	Fibroblast	Vascular endothelial	Pericyte	Macrophage b	T and B cells
Gm10260	Gm10260	Gm10260	Ubc	Gm10260	Gm10260	Gm10260	Gm10260
Plet1	Rps18-ps3	Rps18-ps3	Hmox1	Eef1a1	Rpl21	Lilr4b	Eef2
Sqstm1	H2-D1	Tpt1	Apoe	Rpl21	Ubc	Hmox1
Epcam	Ang4	Eef1a1	Gm10073	Gm8730	Eef2	Oser1
Hmox1	Ang5	Eef2	Sqstm1	Rpl10	Lcn2	Cd274
Sox4	H2-T23	Rpl10-ps3	Ier3	Rps24	Hspb1	Ccl5
Rps18-ps3	Gdpd3	Plin2	Gadd45b	Rpl17	H2-T23	Tiparp
Cxcl1	Arg1	Hspa8	Cebpb	Rps4x	Rps18-ps3	Clec4d
Nfkbia	Eef2	H2-T23	Pim3	Rpl39	Gadd45b	Gdf15
Ier3	1600014C10Rik	Gadd45b	Maff	Rps9	Hmox1	Cxcl2
Rtn4	Nfkbia	Zfos1	Hspa1a	Rpl23	Sparcl1
Cda	Upk3a	Pdk4		Rpl30	Rpl10-ps3
Arl4c	Tph1	Spp1		Rps12	Gadd45g
Top1	Dcn	H2-Q7		Rpl23a	Hspa2
Sdc4	Rhov	Actg1		Rps18-ps3	Dstn
Fth1	Cxcl1	Hp		Rps13	Tagln
Erdr1	Cyr61	Cbr2		H2-T23	mt-Nd5
H2-D1	Ier3	Mrps6		Rpl7	Sncg
Aqp3		Cd59a		Ackr1
Anxa2		Gdpd3		Rps20
Ndrg1		Irf1		Serpina3n
Efhd2		Oser1		Rps2
Jag1		Alox12e		Rplp2
Csf3		Anxa8		Rps10
Arl6ip5				Rpl26
Map2k3				Rps3
Npy				Rps23
Vcam1				Rpl23a-ps3
Serpina3n				Tm4sf1
Eif6				Rps15
Ddit4				Rps21
Cxcl2				Eef2
Por				Selp
Cd63				Rps3a1
Eif4ebp1				Rps27a
Fhl2				Ier3
Csf1				Rps15a
Fosl1				Fau
Mthfd2				Rpl12
Denr				H2-Aa
Tm4sf1				Icam1
Srsf3				Csf3
Cxcl16				Clu
Zfand5				Rps6
Tlr2				Rpl19
Tuba1c				Rpl3
Hspa9				Gm10709
Rnf121				Procr
Cd44				H2-D1
Ifrd1				Rps25
Nars				Rps16
Pttg1ip				Rpl14
Oaf				Rps8
Gjb3				Rpl4
Txn1				Fth1
Slc2a1				Rpl13
Ezr				Rpl31
Flnc				Gem
Pitpnc1				Sele
Tgfb1				Pdlim1
Cotl1				Rps12-ps3
Ndfip2				Nfkbia
Srxn1				Rpl36a
Ptp4a1				Rps7
Nfkbiz				Igfbp4
Msmo1				Vim
Phlda1				mt-Nd5
Cldn4				Rpl10a
Pxk				Rpl6
Lrrfip1				Rcan1
Ninj1				Lgmn
Vegfa				Rpl18
Tjp2				Gm10073
Stx11				Rpl10-ps3
Sgms2				Rnd1
Osgin1				Gm9843
Adgrg1				Plvap
Lrrfip2				Tiparp
Rnf19b				Gm11808
Ak1				Wdr89
Tars				Clca3a1
Msn				Zfp36l1
Rcan1				Hmox1
Tgif1				Vcam1
Ankrd11				Rps26
Gars				Npm1
Krt16				Lrg1
Nav2				Ninj1
Irf6				St3gal4
Prnp				Cd9
Senp6				Sqstm1
Tnip1				Cytl1
Fermt1				Neurl3
Csn3				Sntb2
Card19				Rnf19b
Baz1a				Anxa1
Pdlim4				Gadd45b
Cdcp1				Rpl9-ps6
Nfkb2				Dab2
Map2k1				Prr7
Capn2				Tifa
Lif				Adamts4
5730559C18Rik				Eif3e
Nudt4				Tsc22d1
Serpine1				Cxcl1
Nfkb1				Cxcl16
F3				Timp2
Pdpn				Tagln
Ywhag				Traf1
Kctd1				Il13ra1
Adamts1				Il6
				Ralgds
				Bmp4
				Tgif1
				Tnfaip2
				Hs3st1
				Scn1b
				Hspb1
				Tnip1
				Gpm6a
				Mustn1
				Nav2
				Avpi1
				Lrrfip1
				AU021092
				Tmem51
				Txnrd1
				Gabarapl1
				Fgl2
				Map2k3
				Tspan5
				Ankrd33b
				Slco2a1
				Ptgs1
				Ier5
				Ptpre
				Oaf
				Rgs16
				Ptpn1
				Lbp
				Hif1a
				Ralb
				Cebpb
				Sod2
				Dnaja2
				Il1r1
				Gm20186
				Meox1
				Fxyd5
				Marveld1
				Gpcpd1
				Slc2a1
				Map3k8
				Gm13889
				Csrp2
				Yes1
				Mid1ip1
				Cd14
				Cxcl2

## Sheet: Table S3_DOWN in aged cells
Myoepithelial	Luminal HS	Luminal AV	Fibroblast	Vascular endothelial	Pericyte	Macrophage b	T and B cells
Gm10036	Gm10036	Gm10036	Gm10036	Gpihbp1	Gm10036	H2-Eb1	Gm10036
Acta2	Slc12a2	3110079O15Rik	Fn1	Gm10036	Emp1	Gm10036
Actg2	Erh	BC018473	Klf4	Sparc	Ptprb	Ly6e
Apoe	Sub1	Lgals7	Ifi27l2a	Cd36	Fosb	Coro1a
Spon2	Dmbt1	St6galnac2	Klf2	Rgcc	Bst2
Emid1	Rbx1	mt-Atp6	Fosb	Fabp4	Ifitm3
Ccnd2	Nop10	Wfdc18	Anxa3	Mgll	Sparc
mt-Cytb	Hif1a	mt-Cytb	Cd248	Fam101b	Ifit1
Rbp1	Fabp4	Ube2s	Atox1	Timp4	Ifitm2
Krt15	BC018473	Fabp4	Mfap5	Rbp7	Fabp4
Igfbp5	Tesc	Gpx3	Ugdh	Id1	Sat1
Myl6	Id3	mt-Nd2	Mfap2	Bst2	Tmem252
Myl9		Sparc	Eln	Lpl	Atox1
Ndufa13		Areg	Col6a3	Angptl4	Cd93
Csrp1		Dad1	Nid1	Nrp1	Cdh5
Sparc		Ly6d	Marcks	Fabp5	S1pr1
Pdlim3		Ptn	Smpd3	mt-Atp6	Isg15
Atpif1		Prlr	Mmp23	Aqp7	Iigp1
Prdx2		mt-Nd3	Plpp3	Ctnnbip1	Selk
Uqcr11		Id3	Uqcc2	Atp5j	Adamts9
Tmem176b		Tgm2	Osr2	Cldn5	Sub1
Tagln		Slc12a2	Anxa1	Ybx1	Vwf
Dcn		Lgals1	Lgals3bp	Tcf15	Tmcc3
Tmem176a		Cd164	Col5a3	Egr1	Adgrf5
Igfbp7			Pi16	Fosb	Irf7
Mylk			Hmgn3	Ifit1	Mndal
Ldhb			Tshz2	Cxcl12	Rgcc
Slc25a4			Fabp4	Jup	Ablim1
Dynll1			Tmem158	Car4	Rab11a
Flna			Fuca1	Sepw1	Sptbn1
Ndufa3			Il11ra1	Ifi27l2a	Slfn5
Lgals7			Drap1	Btnl9	Fam101b
Selm			Pnp	mt-Co2	F11r
Fam132a			Bst2	Pparg	Ywhaz
Serpinh1			Cd164	Btg2	Parp14
Cnn1			Irf7	2020-09-04	Krtcap2
Myh11			Pcolce	Iigp1	Nrp1
Uqcr10				Selk	Gimap5
Atp5j				Esam	Dlc1
Ndufb9				Slfn5	Tspan7
Anapc13				Son	Sult1a1
Nenf				Col4a1	Sp100
Cd74				Col4a2	Ltbp4
Etfb				Sult1a1	Mecom
Col4a1				Sptbn1	Rnf213
Plekhb1				Dynll1	Mgll
C3				Myl6	Pkp4
Tmem256				Ablim3	Ece1
Sh3bgrl3				Plin2	AW112010
Ndufb10				Adgrf5	Col3a1
Fam3c				Ly6c1	Ifi27l2a
Atp5k				Cfd	Gnaq
Serf2				Cd81	Col4a1
Sepw1				Kdr	Hbegf
Marcksl1				Ercc1	Mxd4
H2afv				Car3	Plekho2
Dag1				Pfn1
Ech1				Txnip
Park7				Trp53i11
Ndufa7				Gng11
Fbln7				S100a1
Cisd1				Cdh13
Dnaja1				Cdh5
Gas1				Tmem182
2020-03-02				Itga6
Anapc11				AW112010
Cdk4				Thrsp
Dpm3				Fam212a
Tceb2				Hrct1
Tmsb4x				Tns1
Aes				Tmcc3
Rab20				Ndufa7
Ndufv3				Serpinh1
Ndufc1				Gm12216
Atp5e				Cyba
Josd2				Lnx1
Tsen34				Ndufa3
Sec61b				Sox17
Col4a2				Flt1
Mfge8				Gdpd3
Ndufa8				Egfl7
Rnaseh2c				Tpm4
Hsd17b10				Epas1
Nfix				Slc9a3r2
Rbpms				Kank3
Tprgl				Cldn15
Rgcc				Ushbp1
Bsg				Cd300lg
Spint2				Ptp4a3
2020-09-15				Gsn
Sub1				Lims2
Il17b				Ndufc2
Klf2				Smco4
Ppib				Irf7
Id1				Sptan1
Ndufb3				Anp32a
1810037I17Rik				Pde12
Ndufa5				Etl4
Itm2c				Pkp4
Krtcap2				Uqcr11
Stmn1				Dusp1
Apoc1				S1pr1
Ost4				Sgk1
Reep5				Rasgrp2
Tmem59				Gm12002
Btg2				Atp5g3
				Cox5a
				Hspg2
				Chchd10
				Fscn1
				Isg15
				Acox1
				Mxd4
				Dnaja1
				Sft2d1
				Dbi
				Pvrl2
				Ehd2
				Sparcl1
				Fermt2
				Hes1
				Atp5k
				Uqcr10
				H2-T22
				Rassf1
				Lgals3bp
				Trim25
				Cd93
				Lgals1
				Tpst1
				F11r
				Cdkn1c
				Ndufb7
				Tmem256
				Kcna5
				Itpkb
				Eva1b
				4430402I18Rik
				Rtp4
				Grap
				Qk
				Drap1
				Sub1
				Tob1
				Ndufs5
				Abhd17a
				Ednrb
				Pcdh17
				Xiap
				Ctnnb1
				Tmem204
				Pomp
				Adamts1
				Dlc1
				Art3
				Myo10
				1810011O10Rik
				Neu1
				Mllt4
				Arf6
				Dctn3
				Rfxap
				Sh3bp5
				Hipk1
				Ptpn12
				Ifit3
				Gstm1
				Pltp
				Mylip
