# Supplementary material for: Aging-Associated Alterations in Mammary Epithelia and Stroma Revealed by Single-Cell RNA Sequencing
Source: Cell Rep. Author manuscript; Available in PMC 2021 Feb 22. (PMC7898263; doi:10.1016/j.celrep.2020.108566)
Supplement: 5 [file NIHMS1658643-supplement-5.xlsx]

## Sheet: Table S4_Myoepithelial cells
Myoepithelial cells
Top pathways enriched in genes upregulated in aged cells compared to young cells			Top pathways enriched in genes downregulated in aged cells compared to young cells
Gene Set Name	FDR q-value		Gene Set Name	FDR q-value
REACTOME_CYTOKINE_SIGNALING_IN_IMMUNE_SYSTEM	3.47e-10		REACTOME_THE_CITRIC_ACID_TCA_CYCLE_AND_RESPIRATORY_ELECTRON_TRANSPORT	2.08e-17
REACTOME_SIGNALING_BY_INTERLEUKINS	1.48e-09		REACTOME_RESPIRATORY_ELECTRON_TRANSPORT_ATP_SYNTHESIS_BY_CHEMIOSMOTIC_COUPLING_AND_HEAT_PRODUCTION_BY_UNCOUPLING_PROTEINS	1.38e-16
REACTOME_INNATE_IMMUNE_SYSTEM	3.5e-05		KEGG_PARKINSONS_DISEASE	1.85e-16
REACTOME_TOLL_LIKE_RECEPTOR_TLR1:TLR2_CASCADE	0.000134		REACTOME_RESPIRATORY_ELECTRON_TRANSPORT	2.36e-16
REACTOME_HEMOSTASIS	0.000134		KEGG_ALZHEIMERS_DISEASE	4.26e-15
REACTOME_DISEASES_OF_IMMUNE_SYSTEM	0.000181		REACTOME_COMPLEX_I_BIOGENESIS	7e-14
KEGG_CYTOKINE_CYTOKINE_RECEPTOR_INTERACTION	0.000181		KEGG_OXIDATIVE_PHOSPHORYLATION	2.89e-13
REACTOME_IKBA_VARIANT_LEADS_TO_EDA_ID	0.000181		KEGG_HUNTINGTONS_DISEASE	3.47e-13
REACTOME_NEUTROPHIL_DEGRANULATION	0.000181		REACTOME_SMOOTH_MUSCLE_CONTRACTION	1.48e-07
NABA_MATRISOME_ASSOCIATED	0.000206		REACTOME_RHO_GTPASES_ACTIVATE_PAKS	4.2e-07
PID_HIF1_TFPATHWAY	0.000206		NABA_CORE_MATRISOME	4.77e-07
REACTOME_DISEASE	0.000228		KEGG_VASCULAR_SMOOTH_MUSCLE_CONTRACTION	9.66e-05
REACTOME_TOLL_LIKE_RECEPTOR_4_TLR4_CASCADE	0.000228		NABA_ECM_GLYCOPROTEINS	0.000127
BIOCARTA_IL1R_PATHWAY	0.000236		REACTOME_EXTRACELLULAR_MATRIX_ORGANIZATION	0.000171
BIOCARTA_FMLP_PATHWAY	0.000323		REACTOME_CELLULAR_RESPONSES_TO_EXTERNAL_STIMULI	0.000171
BIOCARTA_MAPK_PATHWAY	0.000394		REACTOME_ECM_PROTEOGLYCANS	0.000213
REACTOME_MYD88_CASCADE_INITIATED_ON_PLASMA_MEMBRANE	0.000444		REACTOME_CELLULAR_RESPONSES_TO_STRESS	0.000256
REACTOME_TOLL_LIKE_RECEPTOR_CASCADES	0.000485		NABA_MATRISOME	0.000259
REACTOME_NF_KB_IS_ACTIVATED_AND_SIGNALS_SURVIVAL	0.000625		KEGG_FOCAL_ADHESION	0.00146
REACTOME_TOLL_LIKE_RECEPTOR_9_TLR9_CASCADE	0.000692		REACTOME_RHO_GTPASES_ACTIVATE_CIT	0.00151
REACTOME_TRIF_TICAM1_MEDIATED_TLR4_SIGNALING	0.000693		REACTOME_RHO_GTPASES_ACTIVATE_ROCKS	0.00151
BIOCARTA_KERATINOCYTE_PATHWAY	0.000693		REACTOME_SCAVENGING_BY_CLASS_A_RECEPTORS	0.00151
PID_TNF_PATHWAY	0.000693		REACTOME_MUSCLE_CONTRACTION	0.00151
REACTOME_INTERLEUKIN_10_SIGNALING	0.000693		REACTOME_REGULATION_OF_INSULIN_LIKE_GROWTH_FACTOR_IGF_TRANSPORT_AND_UPTAKE_BY_INSULIN_LIKE_GROWTH_FACTOR_BINDING_PROTEINS_IGFBPS	0.00156
REACTOME_THE_NLRP3_INFLAMMASOME	0.000699		REACTOME_SEMA4D_INDUCED_CELL_MIGRATION_AND_GROWTH_CONE_COLLAPSE	0.00156
SA_MMP_CYTOKINE_CONNECTION	0.000699		REACTOME_RHO_GTPASE_EFFECTORS	0.00162
KEGG_TOLL_LIKE_RECEPTOR_SIGNALING_PATHWAY	0.000699		REACTOME_COLLAGEN_BIOSYNTHESIS_AND_MODIFYING_ENZYMES	0.00219
REACTOME_INTERLEUKIN_1_SIGNALING	0.000699		REACTOME_SEMA4D_IN_SEMAPHORIN_SIGNALING	0.00245
BIOCARTA_CDMAC_PATHWAY	0.00077		REACTOME_EPHA_MEDIATED_GROWTH_CONE_COLLAPSE	0.00424
REACTOME_P75NTR_SIGNALS_VIA_NF_KB	0.00077		REACTOME_POST_TRANSLATIONAL_PROTEIN_MODIFICATION	0.0051

## Sheet: Table S4_Fibroblasts
Fibroblasts
Top pathways enriched in genes upregulated in aged cells compared to young cells			Top pathways enriched in genes downregulated in aged cells compared to young cells
Gene Set Name	FDR q-value		Gene Set Name	FDR q-value
REACTOME_CELLULAR_RESPONSES_TO_EXTERNAL_STIMULI	0.000511		NABA_CORE_MATRISOME	2.62e-06
REACTOME_CELLULAR_RESPONSES_TO_STRESS	0.00325		REACTOME_EXTRACELLULAR_MATRIX_ORGANIZATION	2.62e-06
REACTOME_NF_KB_IS_ACTIVATED_AND_SIGNALS_SURVIVAL	0.00325		NABA_MATRISOME	2.62e-06
REACTOME_P75NTR_RECRUITS_SIGNALLING_COMPLEXES	0.00325		NABA_ECM_GLYCOPROTEINS	0.000243
REACTOME_NRIF_SIGNALS_CELL_DEATH_FROM_THE_NUCLEUS	0.00333		REACTOME_MOLECULES_ASSOCIATED_WITH_ELASTIC_FIBRES	0.00161
REACTOME_P75NTR_SIGNALS_VIA_NF_KB	0.00333		REACTOME_DEGRADATION_OF_THE_EXTRACELLULAR_MATRIX	0.00164
BIOCARTA_ARENRF2_PATHWAY	0.00452		REACTOME_ELASTIC_FIBRE_FORMATION	0.00193
REACTOME_PINK_PARKIN_MEDIATED_MITOPHAGY	0.00481		REACTOME_ASSEMBLY_OF_COLLAGEN_FIBRILS_AND_OTHER_MULTIMERIC_STRUCTURES	0.00424
REACTOME_ATTENUATION_PHASE	0.00675		PID_INTEGRIN1_PATHWAY	0.0045
REACTOME_MITOPHAGY	0.00675		REACTOME_COLLAGEN_BIOSYNTHESIS_AND_MODIFYING_ENZYMES	0.0045
REACTOME_HSF1_ACTIVATION	0.00703		REACTOME_ECM_PROTEOGLYCANS	0.00598
REACTOME_HSF1_DEPENDENT_TRANSACTIVATION	0.00914		KEGG_ECM_RECEPTOR_INTERACTION	0.00707
KEGG_MAPK_SIGNALING_PATHWAY	0.00914		REACTOME_INTEGRIN_CELL_SURFACE_INTERACTIONS	0.00707
REACTOME_AUF1_HNRNP_D0_BINDS_AND_DESTABILIZES_MRNA	0.0161		REACTOME_COLLAGEN_FORMATION	0.00779
REACTOME_HSP90_CHAPERONE_CYCLE_FOR_STEROID_HORMONE_RECEPTORS_SHR	0.0161		REACTOME_SYNDECAN_INTERACTIONS	0.0305
REACTOME_IRON_UPTAKE_AND_TRANSPORT	0.0161		REACTOME_MET_ACTIVATES_PTK2_SIGNALING	0.0354
REACTOME_SIGNALING_BY_ERBB4	0.0161
REACTOME_CELL_DEATH_SIGNALLING_VIA_NRAGE_NRIF_AND_NADE	0.0261
REACTOME_REGULATION_OF_HSF1_MEDIATED_HEAT_SHOCK_RESPONSE	0.0288
REACTOME_REGULATION_OF_MRNA_STABILITY_BY_PROTEINS_THAT_BIND_AU_RICH_ELEMENTS	0.03
KEGG_ANTIGEN_PROCESSING_AND_PRESENTATION	0.03
REACTOME_MACROAUTOPHAGY	0.03
REACTOME_P75_NTR_RECEPTOR_MEDIATED_SIGNALLING	0.0333
REACTOME_CELLULAR_RESPONSE_TO_HEAT_STRESS	0.0339
REACTOME_INTERLEUKIN_1_SIGNALING	0.0339
REACTOME_SENESCENCE_ASSOCIATED_SECRETORY_PHENOTYPE_SASP	0.0358
REACTOME_AUTOPHAGY	0.0358
KEGG_SPLICEOSOME	0.0468

## Sheet: Table S4_Vascular endothelial
Vascular endothelial cells
Top pathways enriched in genes upregulated in aged cells compared to young cells			Top pathways enriched in genes downregulated in aged cells compared to young cells
Gene Set Name	FDR q-value		Gene Set Name	FDR q-value
KEGG_RIBOSOME	4.44e-72		REACTOME_CELL_CELL_COMMUNICATION	2.87e-13
REACTOME_NONSENSE_MEDIATED_DECAY_NMD_INDEPENDENT_OF_THE_EXON_JUNCTION_COMPLEX_EJC	2.03e-70		REACTOME_CELL_JUNCTION_ORGANIZATION	2.14e-12
REACTOME_SELENOAMINO_ACID_METABOLISM	1.92e-68		KEGG_PPAR_SIGNALING_PATHWAY	1.11e-10
REACTOME_EUKARYOTIC_TRANSLATION_INITIATION	3.33e-68		REACTOME_CELL_CELL_JUNCTION_ORGANIZATION	2.19e-09
REACTOME_SRP_DEPENDENT_COTRANSLATIONAL_PROTEIN_TARGETING_TO_MEMBRANE	2.78e-67		REACTOME_SIGNALING_BY_RECEPTOR_TYROSINE_KINASES	2.1e-07
REACTOME_NONSENSE_MEDIATED_DECAY_NMD	8.29e-67		KEGG_LEUKOCYTE_TRANSENDOTHELIAL_MIGRATION	2.94e-07
REACTOME_INFLUENZA_INFECTION	7.83e-61		KEGG_ALZHEIMERS_DISEASE	3.19e-07
REACTOME_REGULATION_OF_EXPRESSION_OF_SLITS_AND_ROBOS	5.7e-59		REACTOME_RESPIRATORY_ELECTRON_TRANSPORT_ATP_SYNTHESIS_BY_CHEMIOSMOTIC_COUPLING_AND_HEAT_PRODUCTION_BY_UNCOUPLING_PROTEINS	3.46e-07
REACTOME_RRNA_PROCESSING_IN_THE_NUCLEUS_AND_CYTOSOL	8.58e-57		REACTOME_DEVELOPMENTAL_BIOLOGY	4.24e-07
REACTOME_RRNA_PROCESSING	1.1e-55		KEGG_PARKINSONS_DISEASE	4.24e-07
REACTOME_SIGNALING_BY_ROBO_RECEPTORS	1.46e-54		KEGG_HUNTINGTONS_DISEASE	4.34e-07
REACTOME_INFECTIOUS_DISEASE	1.95e-54		KEGG_OXIDATIVE_PHOSPHORYLATION	4.34e-07
REACTOME_TRANSLATION	2.14e-54		REACTOME_ADHERENS_JUNCTIONS_INTERACTIONS	5.15e-07
REACTOME_METABOLISM_OF_AMINO_ACIDS_AND_DERIVATIVES	1.66e-46		REACTOME_INNATE_IMMUNE_SYSTEM	1.71e-06
REACTOME_DISEASE	7.49e-43		REACTOME_THE_CITRIC_ACID_TCA_CYCLE_AND_RESPIRATORY_ELECTRON_TRANSPORT	3.97e-06
REACTOME_AXON_GUIDANCE	2.48e-42		REACTOME_RESPIRATORY_ELECTRON_TRANSPORT	1.69e-05
REACTOME_METABOLISM_OF_RNA	2.42e-37		REACTOME_SIGNALING_BY_VEGF	2.39e-05
REACTOME_ACTIVATION_OF_THE_MRNA_UPON_BINDING_OF_THE_CAP_BINDING_COMPLEX_AND_EIFS_AND_SUBSEQUENT_BINDING_TO_43S	9e-37		KEGG_CELL_ADHESION_MOLECULES_CAMS	0.000113
REACTOME_DEVELOPMENTAL_BIOLOGY	3.52e-32		REACTOME_INTEGRIN_CELL_SURFACE_INTERACTIONS	0.000118
REACTOME_CYTOKINE_SIGNALING_IN_IMMUNE_SYSTEM	1.32e-11		REACTOME_NEUTROPHIL_DEGRANULATION	0.000299
REACTOME_SIGNALING_BY_INTERLEUKINS	2.88e-10		REACTOME_EXTRACELLULAR_MATRIX_ORGANIZATION	0.000299
REACTOME_INTERLEUKIN_4_AND_INTERLEUKIN_13_SIGNALING	3.73e-08		KEGG_PATHWAYS_IN_CANCER	0.000496
REACTOME_INNATE_IMMUNE_SYSTEM	2.83e-06		PID_NECTIN_PATHWAY	0.000496
BIOCARTA_LAIR_PATHWAY	3.79e-05		REACTOME_LAMININ_INTERACTIONS	0.000496
KEGG_CELL_ADHESION_MOLECULES_CAMS	6.12e-05		PID_VEGF_VEGFR_PATHWAY	0.000584
REACTOME_INTERLEUKIN_10_SIGNALING	6.63e-05		PID_AP1_PATHWAY	0.000672
REACTOME_CELLULAR_RESPONSES_TO_EXTERNAL_STIMULI	6.63e-05		REACTOME_PLATELET_ACTIVATION_SIGNALING_AND_AGGREGATION	0.000683
REACTOME_UPTAKE_AND_FUNCTION_OF_DIPHTHERIA_TOXIN	7.76e-05		KEGG_TIGHT_JUNCTION	0.000968
REACTOME_INTERFERON_GAMMA_SIGNALING	0.000103		REACTOME_HEMOSTASIS	0.000968
REACTOME_TOLL_LIKE_RECEPTOR_CASCADES	0.000131		KEGG_FOCAL_ADHESION	0.000968
