# Supplementary material for: Aging-Associated Alterations in Mammary Epithelia and Stroma Revealed by Single-Cell RNA Sequencing
Source: Cell Rep. Author manuscript; Available in PMC 2021 Feb 22. (PMC7898263; doi:10.1016/j.celrep.2020.108566)
Supplement: 6 [file NIHMS1658643-supplement-6.xlsx]

## Sheet: Table S5_HS-AV markers_UP
Genes UP in HS-AV cells	Fold difference in HS-AV relative to HS (linear scale)	Adjusted p-value	Fold difference in HS-AV relative to AV (linear scale)	Adjusted p-value	Percent expressed in HS-AV cells	Percent expressed in HS cells	Percent expressed in AV cells
Abhd2	9.50645	5.48708e-115	15.3223	1.16962e-136	0.934	0.508	0.189
Actb	7.49943	1.29435e-110	5.98591	1.8689e-89	1	0.989	0.971
Slc39a1	4.2316	7.37559e-136	4.36059	7.33939e-110	0.844	0.185	0.151
Pam	3.55675	8.63718e-108	3.7656	2.79682e-94	0.786	0.206	0.154
Sdc4	3.38996	6.78288e-96	2.23407	5.42205e-51	0.988	0.892	0.909
Bhlhe41	3.33375	6.89939e-73	5.11943	9.0124e-95	0.93	0.666	0.383
Sik1	3.02197	6.95767e-66	1.95198	1.24391e-19	0.751	0.309	0.484
Nfia	2.97371	7.20466e-87	2.8227	1.39332e-64	0.739	0.221	0.213
Kdm6b	2.8977	3.49363e-83	1.7542	6.24535e-23	0.77	0.262	0.447
Myh9	2.57817	2.11518e-62	2.63299	9.20141e-58	0.805	0.401	0.304
Srrm2	2.47058	8.85367e-61	2.26456	1.41692e-45	0.926	0.693	0.67
Pdcd4	2.31928	9.25341e-41	3.05141	3.44478e-63	0.763	0.482	0.258
Rbm47	2.28034	3.39413e-40	2.42982	4.95905e-42	0.669	0.315	0.243
Cbx3	2.23239	1.73323e-47	2.49338	7.70065e-54	0.767	0.421	0.291
Gnb1	2.20382	3.39719e-47	2.22214	3.19836e-41	0.914	0.655	0.597
Skil	2.19792	2.24769e-44	1.53125	9.78199e-10	0.669	0.287	0.447
Fam3c	2.08447	1.4961e-09	2.34647	1.07651e-11	0.549	0.367	0.324
Tmprss13	2.03672	7.6565e-42	2.07373	6.12168e-34	0.424	0.105	0.092
Spry2	1.99888	1.42547e-66	1.52831	1.04407e-07	0.35	0.034	0.162
Kdelr2	1.96539	1.99391e-30	2.1622	3.44834e-36	0.661	0.365	0.267
Acot2	1.83595	5.37689e-33	2.06903	1.71965e-48	0.409	0.118	0.043
Alkbh5	1.80326	2.63348e-26	1.69692	4.31048e-15	0.42	0.151	0.178
B4galt1	1.77944	2.7401e-28	1.97168	9.30327e-38	0.525	0.225	0.136
Wtap	1.77236	1.80302e-32	1.74259	4.50903e-25	0.486	0.171	0.164
Neat1	1.73688	1.53856e-28	1.51579	5.54001e-14	0.984	0.935	0.926
Tacc1	1.69505	5.61843e-29	1.70863	3.67202e-24	0.342	0.091	0.076
Birc6	1.68379	1.90765e-19	1.74957	1.58118e-21	0.482	0.234	0.181
Lrrc8a	1.66692	7.38359e-33	1.5282	2.41335e-15	0.358	0.089	0.121
Gsk3b	1.63759	1.2347e-15	1.68264	9.6342e-17	0.537	0.315	0.261
Amt	1.63499	4.91963e-31	1.73496	1.26697e-37	0.292	0.059	0.02
Agpat1	1.61254	6.55181e-19	1.72949	1.83385e-28	0.304	0.099	0.044
Notch2	1.60117	8.63137e-48	1.44969	8.64404e-11	0.245	0.02	0.071
Supt16	1.5949	5.66748e-30	1.56143	8.92004e-22	0.346	0.088	0.082
Yme1l1	1.593	7.58943e-20	1.59399	8.07796e-18	0.416	0.17	0.146
Prrc2c	1.55654	2.80656e-11	1.50231	2.30473e-08	0.584	0.409	0.387
Hyou1	1.54107	8.39434e-23	1.5492	5.37994e-18	0.284	0.074	0.067
Sox9	1.53399	4.96934e-13	1.49665	4.29388e-11	0.911	0.829	0.811
Zc3hav1	1.52687	3.72803e-19	1.52961	1.46909e-16	0.405	0.161	0.145
Rpgrip1	1.49807	5.84654e-27	1.41024	4.91298e-13	0.272	0.059	0.074
Kmt2d	1.4861	2.6621e-17	1.47314	2.31942e-12	0.265	0.078	0.076
Mcmbp	1.4794	6.7216e-16	1.32023	0.000224411	0.35	0.14	0.186
Tmf1	1.47857	8.3889e-18	1.53648	3.5864e-21	0.335	0.12	0.079
Actr2	1.46557	2.49167e-08	1.67302	1.12858e-18	0.506	0.342	0.215
Dusp3	1.44812	1.74642e-11	1.49066	9.93411e-15	0.331	0.146	0.102
Sema4b	1.44754	3.45176e-14	1.49526	1.13241e-17	0.241	0.075	0.044
Rhoa	1.44362	1.76701e-11	1.55685	4.44372e-15	0.844	0.777	0.69
Hnrnpul1	1.43395	1.11326e-09	1.47669	7.12591e-11	0.428	0.239	0.199
Dctn4	1.42693	8.12646e-11	1.48637	3.20875e-14	0.354	0.169	0.122
Sc5d	1.42482	2.10608e-13	1.4813	7.92498e-18	0.257	0.087	0.05
Pan3	1.41881	2.68059e-09	1.39864	4.8506e-07	0.366	0.189	0.185
Otub1	1.39211	0.000180916	1.60118	1.19821e-14	0.44	0.309	0.186
2310035C23Rik	1.39156	1.299e-11	1.37896	2.64935e-10	0.268	0.102	0.086
Whsc1l1	1.38852	3.04874e-05	1.48126	2.88779e-08	0.506	0.37	0.297
Arglu1	1.37892	1.46178e-07	1.37651	1.22539e-06	0.549	0.374	0.344
Sept10	1.3777	2.13956e-10	1.47182	1.51648e-21	0.214	0.071	0.023
Btg1	1.36713	2.25366e-09	1.38912	2.85653e-08	0.973	0.917	0.908
Ywhaz	1.36281	2.4295e-07	1.26816	0.00595158	0.72	0.638	0.593
Gatad1	1.35906	3.41512e-05	1.41408	1.44086e-06	0.381	0.237	0.203
Sept2	1.35694	0.00014598	1.52445	1.16279e-11	0.475	0.338	0.234
Zscan26	1.34524	3.15657e-17	1.33912	2.49876e-12	0.218	0.053	0.049
Sbno1	1.33021	0.0141753	1.36491	0.00062576	0.479	0.363	0.312
Dcaf6	1.3212	1.23918e-09	1.33467	2.23146e-09	0.187	0.057	0.044
Klhl9	1.32067	6.44792e-07	1.29464	4.03278e-05	0.261	0.117	0.111
Iqsec1	1.31989	5.12465e-10	1.25833	0.00148874	0.21	0.07	0.088
Khsrp	1.3133	6.22721e-11	1.26748	2.63134e-06	0.202	0.062	0.064
C330006A16Rik	1.29013	3.82078e-06	1.36082	6.81484e-12	0.3	0.153	0.094
Mtmr2	1.28956	1.24903e-06	1.30866	8.64452e-08	0.226	0.095	0.072
Furin	1.28232	0.0164228	1.31899	0.00106703	0.389	0.276	0.233
Tmem87a	1.27779	6.30787e-06	1.27346	0.00013867	0.183	0.071	0.065
Rbm45	1.26182	1.32596e-32	1.2569	1.02809e-16	0.14	0.006	0.008
Marf1	1.26101	5.52436e-05	1.26725	2.59214e-05	0.167	0.064	0.05
Lsm14b	1.2569	0.000171678	1.31533	1.33019e-10	0.195	0.084	0.043

## Sheet: Table S5_HS-AV markers_DOWN
Genes DOWN in HS-AV cells	Fold difference in HS-AV relative to HS (linear scale)	Adjusted p-value	Fold difference in HS-AV relative to AV (linear scale)	Adjusted p-value	Percent expressed in HS-AV cells	Percent expressed in HS cells	Percent expressed in AV cells
Gm26917	0.662516	9.86366e-06	0.48718	3.93571e-13	0.432	0.645	0.688
Gm8797	0.68903	7.66504e-11	0.676003	1.22595e-07	0.732	0.91	0.864
Spint2	0.730278	2.12816e-16	0.752039	2.04869e-09	0.942	0.992	0.972
Taldo1	0.741959	6.34022e-08	0.727059	7.12701e-05	0.486	0.738	0.675
Fkbp4	0.746895	8.00245e-05	0.749488	0.0267632	0.346	0.567	0.506
Myl6	0.75121	8.35949e-15	0.789191	3.26751e-07	0.949	0.992	0.982
Ubb	0.768708	3.47943e-12	0.736086	8.7619e-08	0.996	1	0.997
Alyref	0.779065	2.91833e-05	0.648564	3.81083e-11	0.265	0.488	0.544
Cct5	0.796894	0.000281709	0.732938	5.65591e-06	0.58	0.785	0.772
