# Supplementary material for: Aging-Associated Alterations in Mammary Epithelia and Stroma Revealed by Single-Cell RNA Sequencing
Source: Cell Rep. Author manuscript; Available in PMC 2021 Feb 22. (PMC7898263; doi:10.1016/j.celrep.2020.108566)
Supplement: 7 [file NIHMS1658643-supplement-7.xlsx]

## Sheet: Table S6
Table S6. Markers Distinguishing the Two Mammary Macrophage Subpopulations
Ma macrophage markers	Upregulated in fetal-derived macrophages	Upregulated in stromal macrophages	Upregulated in stromal macrophages		Mb macrophage markers	Upregulated in adult-derived macrophages	Upregulated in ductal macrophages	Upregulated in ductal macrophages
(this study)	(Jäppinen et al. 2019)	(Dawson et al. 2020)	(Wang et al. 2020)		(this study)	(Jäppinen et al. 2019)	(Dawson et al. 2020)	(Wang et al. 2020)
scRNA-seq	Flow/CyTOF	Bulk RNA-seq	Bulk/scRNA-seq		scRNA-seq	Flow/CyTOF	Bulk RNA-seq	Bulk/scRNA-seq
Pf4	-	yes	yes		Bcl2a1b	-	yes	yes
Folr2	-	yes	yes		Il1b	-	yes	yes
F13a1	-	yes	yes		Bcl2a1a	-	yes	-
Mrc1	yes	yes	yes		Acp5	-	yes	-
Ccl6	-	yes	yes		Ctss	-	yes	yes
Pltp	-	yes	yes		Cxcl16	-	yes	yes
Cd209f	-	yes	yes		Hexb	-	yes	-
Ifitm2	-	yes	yes		Cd74	-	yes	yes
Retnla	-	yes	yes		H2-Ab1	yes (MHC II)	yes	yes
Ifitm3	-	yes	yes		Basp1	-	yes	yes
Clec10a	-	yes	yes		H2-M2	-	yes	-
Ahnak	-	-	-		H2-Aa	yes (MHC II)	yes	yes
Ccl24	-	yes	yes		Arl5c	-	yes	-
Cd209g	-	yes	yes		Rgs1	-	yes	-
Cbr2	-	yes	yes		Fth1	-	-	yes
Crip1	-	yes	-		Cd52	-	-	-
Jund	-	-	-		Glipr1	-	yes	-
S100a10	-	yes	-		Dcstamp	-	yes	yes
Klf4	-	-	-		Cd14	-	yes	yes
Lyve1	-	yes	yes		AF251705	-	-	-
Ifi27l2a	-	yes	yes		Ctsz	-	yes	-
Ccl2	-	yes	-		H2-DMb1	yes (MHC II)	-	yes
Ccl7	-	yes	-		Tnfaip2	-	yes	-
Fcna	-	yes	yes		Dnase1l3	-	-	-
Gas6	-	yes	yes		Bcl2a1d	-	yes	-
Igfbp4	-	yes	yes		Zmynd15	-	yes	-
Grn	-	-	yes		Smim3	-	yes	-
Fosb	-	yes	-		Gngt2	-	yes	-
Pmp22	-	yes	yes		Lpcat2	-	yes	-
Ccl9	-	yes	yes		Mmp12	-	yes	-
Fcrls	-	-	-		Itgb5	-	yes	-
C4b	-	yes	yes		Tyrobp	-	yes	yes
Maf	-	yes	yes		Aif1	-	yes	-
Fcgrt	-	yes	yes		Cd72	-	yes	-
Fxyd2	-	yes	yes		H2-Eb1	yes (MHC II)	yes	yes
Mt1	-	-	yes		Gm8730	-	-	-
Mgl2	-	yes	-		Taldo1	-	yes	-
Ccl8	-	yes	yes		H2-DMa	yes (MHC II)	-	yes
Ltc4s	-	yes	yes		Vcam1	-	yes	-
Jun	-	yes	-		Cadm1	-	yes	-
Zfp36l2	-	-	-		Mpeg1	-	yes	yes
Egr1	-	yes	-		Fyb	-	yes	-
Ier3	-	yes	-		Ocstamp	-	yes	-
Hmox1	-	yes	yes		Cd207	-	yes	-
Sepp1	-	-	yes		Vasp	-	yes	-
Lgals1	-	yes	-		AW112010	-	yes	-
Ednrb	-	yes	yes		Gatm	-	yes	-
Emp1	-	yes	yes		Syngr2	-	yes	yes
Cd163	-	yes	yes		Ppfia4	-	yes	-
Cd209d	-	yes	yes		Procr	-	yes	-
Klf2	-	yes	-		Cyp4f18	-	yes	-
Serpinb6a	-	yes	yes		Srgn	-	-	-
Igf1	-	yes	yes		Hebp1	-	yes	-
Wfdc17	-	yes	yes		Slc7a11	-	yes	yes
Mt2	-	-	-		Lcp1	-	yes	-
Alox5ap	-	yes	-		Igsf6	-	yes	-
Rhob	-	yes	yes		Il1a	-	-	-
Serinc3	-	-	-		Gm2a	-	-	yes
Marcksl1	-	yes	-		Rab20	-	yes	-
Fcgr2b	-	-	yes		Slc15a3	-	yes	-
Neat1	-	-	-		Il1rn	-	-	-
Fgfr1	-	yes	-		Cytip	-	-	-
Tslp	-	-	yes		Cd63	-	yes	-
AI607873	-	-	-		Napsa	-	-	-
Eps8	-	yes	-		Havcr2	-	-	-
Txnip	-	yes	-		Itgax	-	yes	-
Clec4a1	-	yes	-		Cotl1	-	-	-
Ehd4	-	yes	-		Itm2c	-	yes	-
Zfp36	-	yes	-		Hilpda	-	-	-
Hal	-	-	yes		Gde1	-	yes	-
Zfp36l1	-	yes	-		Mmp13	-	yes	-
Timd4	-	yes	yes		Tlr2	-	yes	-
Aldh2	-	yes	-		Ifi30	-	yes	-
Calml4	-	-	yes		Rnf149	-	yes	-
Dab2	-	yes	yes		Ass1	-	-	-
Klf6	-	-	-		Arl4c	-	-	yes
Ccnl1	-	yes	-		Clec4n	-	yes	-
Ly6e	-	yes	yes		H2afz	-	-	-
Mat2a	-	-	-		Il1r2	-	-	-
Rnase4	-	yes	yes		Pik3r1	-	yes	-
Hspa1a	-	yes	-		Traf1	-	-	-
Ddx3x	-	-	-		Csf2ra	-	-	yes
Pla2g2d	-	-	yes		Lilra5	-	yes	-
Dok2	-	yes	-		Sgk1	-	yes	-
Timp2	-	-	yes		Cybb	-	-	yes
Cd37	-	yes	-		Rtcb	-	yes	-
Gda	-	-	-		Tbc1d4	-	-	-
Fos	-	yes	-		Dpys	-	yes	-
Ap2a2	-	yes	-		Rcbtb2	-	yes	-
Capg	-	yes	-		Pold4	-	yes	-
Clec4b1	-	-	-		Atox1	-	-	-
Emp3	-	-	-		Il10	-	yes	-
Cfh	-	yes	yes		Il12b	-	-	-
Cp	-	yes	-		Rogdi	-	yes	-
Adam15	-	-	-		Smox	-	yes	-
Pnrc1	-	yes	-		Dusp2	-	-	-
Anxa2	-	-	-		Ccr7	-	-	yes
Klf9	-	-	-		Msrb1	-	yes	-
App	-	-	-		Rcan1	-	yes	-
Ifitm6	-	-	-		Spic	-	yes	-
Tns1	-	-	yes		Ms4a7	-	yes	-
Atf3	-	yes	-		Ccrl2	-	yes	-
Nrp1	-	-	yes		Cxcl2	-	yes	-
Btg2	-	-	-
Dhrs3	-	yes	-
Rcn3	-	yes	yes
Cd36	-	-	-
Smagp	-	yes	-
Irf2bp2	-	-	-
Snx2	-	yes	yes
Ecm1	-	-	-
Hsp90aa1	-	yes	-
Dusp1	-	-	-
Rab1a	-	-	-
Cxcr4	-	-	-
Pepd	-	yes	-
Tmsb10	-	-	-
Cltc	-	-	-
Junb	-	-	-
Rbpj	-	-	-
Cd209b	-	yes	yes
Nupr1	-	yes	-
Cd164	-	-	-
Ptrf	-	-	-
Oasl1	-	yes	-
Jak1	-	-	-
BC005537	-	-	-
Ctsl	-	-	yes
Cebpb	-	-	-
Hspa1b	-	-	-
Anxa1	-	-	-
Ier2	-	yes	-
Ly6a	-	yes	-
Thbd	-	-	-
Hes1	-	yes	-
Fabp4	-	-	-
Ly6c1	yes	-	-
Dnajb1	-	yes	-
