# Supplementary material for: Aging-Associated Alterations in Mammary Epithelia and Stroma Revealed by Single-Cell RNA Sequencing
Source: Cell Rep. Author manuscript; Available in PMC 2021 Feb 22. (PMC7898263; doi:10.1016/j.celrep.2020.108566)
Supplement: 8 [file NIHMS1658643-supplement-8.zip › celrep_108566_mmc8.R]

##########################################################################################################################################################
# Aging-Associated Alterations in Mammary Epithelia and Stroma Revealed by Single-Cell RNA Sequencing
# Carman Li et al.
# R code  
##########################################################################################################################################################


################################################################################################
## Load the Seurat v3 object:
################################################################################################

options(StringsAsFactors=FALSE)
library(Seurat)              
library(sctransform)
library(ggplot2)
library(dplyr)
require(scales)
library(edgeR)
library(zingeR)
library(basejump)
library(pbapply)
library(magrittr)   
library(tidyverse)
set.seed(5) 

load("seurat.rda")
DefaultAssay(seurat) <- "RNA"
Idents(object = seurat) <- "m.CellTypes"
TSNEPlot(seurat, label = TRUE)

# Set variables for subsequent command lines:

homepath = "DirectoryPath"
setwd(homepath)


################################################################################################
## Make dot plots for canonical gene markers of epithelial and stromal cell types:
## (Related to Figures 1E abd 1F)
################################################################################################

# Start with freshly loaded seurat object.
  setwd(homepath)

# Convert seurat object from natural log scale to log2 scale: 
  seurat.log2 = SetAssayData(object = seurat, assay = "RNA", slot = "data", new.data = log2(exp(as.matrix(GetAssayData(object = seurat, assay = "RNA", slot = "data")))))
  Idents(object = seurat.log2) <- "m.CellTypes"
  DefaultAssay(seurat.log2) <- "RNA"

# Subset data into epithelial or stromal subsets: 
  seurat.log2.epithelial <- subset(x = seurat.log2, idents =  c("Myoepithelial", "Luminal-HS", "Luminal-AV", "Luminal-HS-AV"))
  Idents(seurat.log2.epithelial) <- factor(Idents(seurat.log2.epithelial), levels = rev(c("Myoepithelial", "Luminal-HS", "Luminal-AV", "Luminal-HS-AV")))      
  
  seurat.log2.stromal <- subset(x = seurat.log2, idents =  c("Fibroblast", "Vascular endothelial", "Pericyte", "Lymphatic endothelial", "Dendritic cell", "Macrophage Ma", "Macrophage Mb", "NK cell", "T and B cells"))
  Idents(seurat.log2.stromal) <- factor(Idents(seurat.log2.stromal), levels = rev(c("Fibroblast", "Vascular endothelial", "Pericyte", "Lymphatic endothelial", "Dendritic cell", "Macrophage Ma", "Macrophage Mb", "NK cell", "T and B cells")))      

# Define the gene markers to plot:
  Cell.type.marker.genes.epithelial <- c( "Krt17", "Krt14", "Krt5", "Acta2", "Myl9", "Mylk", "Myh11",
                                          "Krt19", "Krt18", "Krt8", 
                                          "Prlr", "Cited1", "Pgr", "Prom1", "Esr1",   
                                          "Mfge8", "Trf", "Csn3", "Wfdc18", "Elf5", "Ltf",
                                          "Kit", "Aldh1a3", "Cd14",
                                          "Wap", "Glycam1", "Olah")
  
  Cell.type.marker.genes.stromal <- c( "Col1a1", "Col1a2", "Col3a1", "Fn1", 
                                       "Pecam1", "Cdh5", "Eng", 
                                       "Sox17", "Sele",
                                       "Rgs5", "Des", "Notch3", 
                                       "Mmrn1", "Prox1", "Flt4", "Ccl21a",  
                                       "Ptprc", 
                                       "Cd74", "Lyz2", 
                                       "Napsa", "Traf1", "Cd209a", "Flt3",   
                                       "Csf1r", "Fcgr3", "Adgre1", "Ms4a7",  
                                       "Mrc1", "Cd209f", "Cd209g", 
                                       "Mmp12", "Mmp13",  "Spic",
                                       "Cd3g", "Cd3d", "Cd3e",
                                       "Gzma", "Ncr1", "Itgae", 
                                       "Cd8a", "Cd8b1",
                                       "Cd4",
                                       "Cd79a", "Cd79b")

# Make dot plot:

# ... epithelial:
  pdf("DotPlot_EpithelialMarkers_log2.pdf"), width=9.5, height=3)
  plot = DotPlot(object = seurat.log2.epithelial, features = rev(Cell.type.marker.genes.epithelial), cols = c("gray", "red")) + RotatedAxis()
  print(plot) 
  dev.off()  

# ... stromal:
  pdf("DotPlot_StromalMarkers_log2.pdf"), width=10, height=3)
  plot = DotPlot(object = seurat.log2.stromal, features = rev(Cell.type.marker.genes.stromal), cols = c("gray", "red")) + RotatedAxis()
  print(plot) 
  dev.off() 


################################################################################################
## Identify cell type-specific gene signatures by pairwise cell-type comparisons:
## (Related to Figure 1G)
################################################################################################

# Start with freshly loaded seurat object.
  setwd(homepath)
  dir.create("FindMarkers__AllCellTypes__Pairwise")
 
# Define the cell types to analyze: 
  CellTypeList = c("Myoepithelial", "Luminal-HS", "Luminal-AV", "Luminal-AV-HS", "Fibroblast", "Vascular endothelial", "Pericyte", "Lymphatic endothelial", "Dendritic cell", "Macrophage Ma", "Macrophage Mb", "NK cell", "T and B cells")

# Run FindMarkers pairwise for each cell type of interest (ident.1) and one of the other cell types (ident.2):
# Set ident.1 to be the major cell type of interest and ident.2 to be other cell types, so that a gene with positive FC is upregulated in ident.1. 
  for (i in 1:length(CellTypeList)){
    setwd(homepath)
    setwd("FindMarkers__AllCellTypes__Pairwise")
    print(CellTypeList[i])
    dir.create(CellTypeList[i])
    setwd(CellTypeList[i])
    
    for (j in 1:length(CellTypeList)){     
      if (i==j){
        next
      } 
      print(paste(CellTypeList[i], "_and_", CellTypeList[j], sep=""))
      cell.type.markers <- FindMarkers(object = seurat, ident.1 = CellTypeList[i], ident.2 = CellTypeList[j], assay = "RNA", slot = "data", logfc.threshold = 0, only.pos = FALSE, min.pct = 0.1, min.cells.feature = 3, min.cells.group = 3, random.seed = 5)		
      write.csv(cell.type.markers, file = paste("FindCellTypeMarkersPairwise__", CellTypeList[i], "_vs_", CellTypeList[j], ".csv", sep=""))	
      save(cell.type.markers, file = paste("FindCellTypeMarkersPairwise_", CellTypeList[i], "_vs_", CellTypeList[j], ".rda", sep=""))	
    }
  }

# Set cutoffs for fold-change and adjusted p-values: 
  FC_natural_log_cutoff = log(1.25, base = exp(1))
  pval_cutoff = 0.05

# For each cell type of interest, identify upregulated genes in each pairwise comparison with other cell types, and find overlapping upregulated genes:
  
  for (CellType in CellTypeList){    
    setwd(homepath)
    setwd("FindMarkers__AllCellTypes__Pairwise")
    setwd(CellType)
    
    # Identify genes upregulated in cell type of interest in each pairwise comparison:
      csvfile_list = dir(path = ".", pattern = "FindCellTypeMarkersPairwise__")
      print(length(csvfile_list))
      for (csvfile in csvfile_list){
        DFgenes = read.csv(csvfile, sep=",", header = TRUE, row.names = 1)    
        DFgenes_filter = DFgenes[(DFgenes$p_val_adj < pval_cutoff) & (DFgenes$avg_logFC > FC_natural_log_cutoff), ]
        DFgenes_filter_rownames = rownames(DFgenes_filter)                                       
        write.csv(DFgenes_filter_rownames, file = paste((gsub(x = csvfile, pattern = ".csv", replacement = "")), "UP_genes.txt", sep="_"), row.names = FALSE, quote = FALSE)
      }
    
    # Identify overalpping genes consistently upregulated in cell type of interest across all pairwise comparisons:
      csvfile_pairwise_cell_type_list_UP = dir(path = ".", pattern = "UP_genes.txt")
      print(length(csvfile_pairwise_cell_type_list_UP))
      for (k in 1:length(csvfile_pairwise_cell_type_list_UP)){
        
        if (k == 1){
          print(csvfile_pairwise_cell_type_list_UP[k])
          master_intersect_UP_list = read.table(csvfile_pairwise_cell_type_list_UP[k], sep = "", header = TRUE, row.names = 1)
          master_intersect_UP = rownames(master_intersect_UP_list)
        }
        
        if (k > 1.1){
          print(csvfile_pairwise_cell_type_list_UP[k])
          temp = read.table(csvfile_pairwise_cell_type_list_UP[k], sep = "", header = TRUE)
          t = temp[!is.na(temp)]                        # convert the table into a list, removing the special "NA" character with "!is.na()".
          na_indices = grep(x = t, pattern = "NA.*")    # take the index positions of any remaining "NA.2", "NA.3", "NA.4", etc. for removal in the next step. 
          if (length(na_indices) > 0) {                 # If such an "NA." index is found, ...
            t = t[-na_indices]                          # ... then remove the above index positions from the list. 
          }
          master_intersect_UP = intersect(master_intersect_UP, t)    # intersect the list to the master list.
          print(paste("Number of genes after iteration", k, ":", length(master_intersect_UP)))
        }
        
      write.csv(master_intersect_UP, file = paste("FindCellTypeMarkersPairwise__", CellType, "__Master_intersect_gene_list_UP.txt", sep=""), row.names = FALSE, quote = FALSE)
    }
  }

# Concatenate the list of genes from above: 
  feature_genes = c()
  for (x in 1:length(CellTypeList)){
    setwd(homepath)
    setwd("FindMarkers__AllCellTypes__Pairwise")
    setwd(CellTypeList[x])
    print(CellTypeList[x])
    genes_to_add_table = read.csv(paste("FindCellTypeMarkersPairwise__", CellTypeList[x], "__Master_intersect_gene_list_UP.txt", sep=""), sep = "", header = TRUE, row.names = 1)
    genes_to_add_list = rownames(genes_to_add_table)
    feature_genes = c(feature_genes, genes_to_add_list)
    print(length(feature_genes))
  }

# Convert seurat to log2 and median-normalized for heatmap visualization:
  log2Norm_median=t(apply(seurat[["RNA"]]@data,1,function(x){log2(exp(x))-median(log2(exp(x)))}))  
  seurat.centered <- SetAssayData(object = seurat, assay = "RNA", slot = "scale.data", new.data = log2Norm_median)

# Make heatmaps for cell-type specific gene signatures: 
  setwd(homepath)
  setwd("FindMarkers__AllCellTypes__Pairwise")
  Size.list = c(10,20,50)
  for (Size in Size.list){     
    pdf(paste("FindMarkersPairwise__log2MedianCentered__linearFC", exp(FC_natural_log_cutoff), "_&_padj<", pval_cutoff, "__Heatmap_", Size, "x", Size, ".pdf", sep=""), width=Size, height=Size)
    plot = DoHeatmap(object = subset(seurat.centered, downsample = 100), features = feature_genes) 
    print(plot) 
    dev.off()
  }


################################################################################################
## Identify genes that distinguish luminal-HS-AV cells from luminal-AV cells and luminal-HS:
## (Related to Figure 5B)
################################################################################################

# Start with freshly loaded seurat object.
  setwd(homepath)
  dir.create("FindMarkers__HSAV__vs__HSandAV")
  setwd("FindMarkers__HSAV__vs__HSandAV")

# Subset data to focus on young samples:
  Idents(object = seurat) <- "m.SampleName"
  seurat.yvABC <- subset(x = seurat, idents = c("Young Nulliparous A", "Young Nulliparous B", "Young Nulliparous C"))
  Idents(object = seurat.yvABC) <- "m.CellTypes"
  TSNEPlot(seurat.yvABC)
  seurat.yvABC.log2 = SetAssayData(object = seurat.yvABC, assay = "RNA", slot = "data", new.data = log2(exp(as.matrix(GetAssayData(object = seurat.yvABC, assay = "RNA", slot = "data")))))

# Set cutoffs for fold-change and adjusted p-values:  
  FC_natural_log_cutoff = log(1.25, base = exp(1))
  pval_cutoff = 0.05
  
# Compare luminal-HS-AV relative to luminal-AV: 
  DFgenes_HSAV__vs__AV <- FindMarkers(object = seurat.yvABC, ident.1 = "Luminal-HS-AV", ident.2 = "Luminal-AV", assay = "RNA", slot = "data", logfc.threshold = 0, only.pos = FALSE, min.pct = 0.1, min.cells.feature = 3, min.cells.group = 3, random.seed = 5)		
  write.csv(DFgenes_HSAV__vs__AV, file = "FindMarkers__HSAV__vs__AV.csv")	
  DFgenes_HSAV__vs__AV_pos = DFgenes_HSAV__vs__AV[(DFgenes_HSAV__vs__AV$p_val_adj < pval_cutoff) & (DFgenes_HSAV__vs__AV$avg_logFC > FC_natural_log_cutoff),]
  DFgenes_HSAV__vs__AV_neg = DFgenes_HSAV__vs__AV[(DFgenes_HSAV__vs__AV$p_val_adj < pval_cutoff) & (DFgenes_HSAV__vs__AV$avg_logFC < -FC_natural_log_cutoff),]
  
# Compare luminal-HS-AV relative to luminal-HS:
  DFgenes_HSAV__vs__HS <- FindMarkers(object = seurat.yvABC, ident.1 = "Luminal-HS-AV", ident.2 = "Luminal-HS", assay = "RNA", slot = "data", logfc.threshold = 0, only.pos = FALSE, min.pct = 0.1, min.cells.feature = 3, min.cells.group = 3, random.seed = 5)		
  write.csv(DFgenes_HSAV__vs__HS, file = "FindMarkers__HSAV__vs__HS.csv")	
  DFgenes_HSAV__vs__HS_pos = DFgenes_HSAV__vs__HS[(DFgenes_HSAV__vs__HS$p_val_adj < pval_cutoff) & (DFgenes_HSAV__vs__HS$avg_logFC > FC_natural_log_cutoff),]  
  DFgenes_HSAV__vs__HS_neg = DFgenes_HSAV__vs__HS[(DFgenes_HSAV__vs__HS$p_val_adj < pval_cutoff) & (DFgenes_HSAV__vs__HS$avg_logFC < -FC_natural_log_cutoff),]
  
# Intersect (luminal-HS-AV vs luminal-HS) and (luminal-HS-AV vs luminal-AV) to identify markers for luminal-HS-AV cells:
  DFgenes_Intersect_UP = intersect(rownames(DFgenes_HSAV__vs__AV_pos), rownames(DFgenes_HSAV__vs__HS_pos))
  write.csv(DFgenes_Intersect_UP, file = "FindMarkers__INTERSECT_UP.csv", row.names = FALSE, quote = FALSE)	
   
  DFgenes_Intersect_DOWN = intersect(rownames(DFgenes_HSAV__vs__AV_neg), rownames(DFgenes_HSAV__vs__HS_neg))
  write.csv(DFgenes_Intersect_DOWN, file = "FindMarkers__INTERSECT_DOWN.csv", row.names = FALSE, quote = FALSE)	
  
# Convert seurat to log2 and median-normalized for heatmap visualization:
  log2Norm_median=t(apply(seurat.yvABC[["RNA"]]@data,1,function(x){log2(exp(x))-median(log2(exp(x)))}))  
  seurat.yvABC.centered <- SetAssayData(object = seurat.yvABC, assay = "RNA", slot = "scale.data", new.data = log2Norm_median)
  
# Make heatmaps: 
  Size.list = c(10,20,50)
  for (Size in Size.list){     
    pdf(paste("HSAV_HS_AV__Log2MedianCentered__linearFC", exp(FC_natural_log_cutoff), "_&_padj<", pval_cutoff, "__Heatmap_", Size, "x", Size, ".pdf", sep=""), width=Size, height=Size)
    plot = DoHeatmap(object = subset(seurat.yvABC.centered, idents = c("Luminal-HS", "Luminal-AV", "Luminal-HS-AV"), downsample = 100), features = c(DFgenes_Intersect_UP, DFgenes_Intersect_DOWN)) 
    print(plot) 
    dev.off()
  }
  

################################################################################################
## Identify genes that distinguish Macrophages Ma and Mb:
## (Related to Figure 7F)
################################################################################################

# Start with freshly loaded seurat object.
  setwd(homepath)
  dir.create("FindMarkers_Macrophages_Ma_vs_Mb")
  setwd("FindMarkers_Macrophages_Ma_vs_Mb")

# Set cutoffs for fold-change and adjusted p-values:  
  FC_natural_log_cutoff = log(2, base = exp(1))
  pval_cutoff = 0.05

# Compare Macrophages Ma and Mb: 
  cell.type.markers <- FindMarkers(object = seurat, ident.1 = "Macrophage Ma", ident.2 = "Macrophage Mb", assay = "RNA", slot = "data", logfc.threshold = 0, only.pos = FALSE, min.pct = 0.1, min.cells.feature = 3, min.cells.group = 3, random.seed = 5)    
  write.csv(cell.type.markers, file = "FindMarkers__Macrophages_Ma_vs_Mb.csv") 
          
# Identify markers for Macrophages Ma and Mb:          
  Macrophage.Ma.markers = cell.type.markers[(cell.type.markers$p_val_adj < pval_cutoff) & (cell.type.markers$avg_logFC > FC_natural_log_cutoff), ]
  Macrophage.Mb.markers = cell.type.markers[(cell.type.markers$p_val_adj < pval_cutoff) & (cell.type.markers$avg_logFC < -FC_natural_log_cutoff), ]
          
# Convert seurat to log2 and median-normalized for heatmap visualization:
  log2Norm_median=t(apply(seurat[["RNA"]]@data,1,function(x){log2(exp(x))-median(log2(exp(x)))}))  
  seurat.centered <- SetAssayData(object = seurat, assay = "RNA", slot = "scale.data", new.data = log2Norm_median)

# Make heatmaps: 
  Size.list = c(10,20,50)
  for (Size in Size.list){     
    pdf(paste("Macrophages_Ma_Mb__Log2MedianCentered__linearFC", exp(FC_natural_log_cutoff), "_&_padj<", pval_cutoff, "__Heatmap_", Size, "x", Size, ".pdf", sep=""), width=Size, height=Size)
    plot = DoHeatmap(object = subset(seurat.centered, idents = c("Macrophage Ma", "Macrophage Mb"), downsample = 100), features = c(rownames(Macrophage.Ma.markers), rownames(Macrophage.Mb.markers)))
    print(plot) 
    dev.off()
  }


################################################################################################
## Generate volcano plots for differentially expressed genes comparing young versus aged samples within each cell type:
## (Related to Figure S3)
################################################################################################

# Start with freshly loaded seurat object.
  setwd(homepath)
  dir.create("VolcanoPlot")
  setwd("VolcanoPlot")

# Define the cell types to analyze: 
  CellTypeList = c("Myoepithelial", "Luminal-HS", "Luminal-AV", "Luminal-AV-HS", "Fibroblast", "Vascular endothelial", "Pericyte", "Lymphatic endothelial", "Dendritic cell", "Macrophage Mb", "NK cell", "T and B cells")
  # Not able to run on Macrophage Ma due to too few cells in aged samples.

# Set cutoffs for fold-change and adjusted p-values:  
  FC_natural_log_cutoff = log(1.5, base = exp(1))
  pval_cutoff = 0.05

# Within each celll type, run FindMarkers between young vs aged cells and generate volcano plots:     
    
    for (CellType in CellTypeList){
      
      setwd(paste(homepath,"/VolcanoPlot", sep = ""))
      dir.create(CellType)
      setwd(CellType)
      
      cells.young = rownames(seurat@meta.data[(seurat$m.SampleName %in% c("Young Nulliparous A", "Young Nulliparous B", "Young Nulliparous C")) & (seurat$m.CellTypes %in% CellType), ])
      cells.aged = rownames(seurat@meta.data[(seurat$m.SampleName %in% c("Aged Nulliparous A", "Aged Nulliparous B", "Aged Nulliparous C", "Aged Nulliparous D")) & (seurat$m.CellTypes %in% CellType), ])
      
      # Define ident.1 as "cells.aged" and ident.2 as "cells.young", so that a gene with positive FC is upregulated in aged samples.
      # In this case, in order to capture all genes, did not set a limit of minimum fraction of cells for gene expression.  
      FindMarkers__yvABC_vs_anABCD <- FindMarkers(object = seurat, ident.1 = cells.aged, ident.2 = cells.young, assay = "RNA", slot = "data", logfc.threshold = 0, only.pos = FALSE, test.use = "wilcox", min.pct = 0, min.cells.feature = 0, min.cells.group = 0, random.seed = 5)   
      write.csv(FindMarkers__yvABC_vs_anABCD, file = paste(CellType, "__FindMarkers__yvABC_vs_anABCD__NoFilters.csv", sep=""))  
      
      ComparisonPattern3 = ("FindMarkers__yvABC_vs_anABCD__NoFilters.csv")
      
      MasterCsvfile = dir(path = ".", pattern = ComparisonPattern3)
      DFgenes = read.table(MasterCsvfile, sep=",", header = TRUE, row.names = 1)    
      
      # (A) Set limits of x-axis based on the range of FC in the data:
      max.limit = ceiling(max(DFgenes$avg_logFC))
      min.limit = floor(min(DFgenes$avg_logFC))
      limit = max(c(abs(max.limit),abs(min.limit)))
      
      pdf(paste(CellType, "VolcanoPlot_FindMarkersNoFilters_ShowLog2FC.pdf", sep="__"), width = 7, height = 9)
      with(DFgenes, plot(log2(exp(avg_logFC)), -log10(p_val_adj), pch=20, main=CellType, xlim=c(limit,-limit)))
      with(subset(DFgenes, p_val_adj<pval_cutoff & abs(avg_logFC)>FC_natural_log_cutoff), points(log2(exp(avg_logFC)), -log10(p_val_adj), pch=20, col="red"))
      dev.off()
      
      # (B) Set limits of x-axis to 4 for consistent scale across all plots without losing any data points:
      limit = 4
      pdf(paste(CellType, "VolcanoPlot_FindMarkersNoFilters_ShowLog2FC_v2.pdf", sep="__"), width = 7, height = 9)
      with(DFgenes, plot(log2(exp(avg_logFC)), -log10(p_val_adj), pch=20, main=CellType, xlim=c(limit,-limit)))
      with(subset(DFgenes, p_val_adj<pval_cutoff & abs(avg_logFC)>FC_natural_log_cutoff), points(log2(exp(avg_logFC)), -log10(p_val_adj), pch=20, col="red"))
      dev.off()
      
    }
    

################################################################################################
## Identify differentially expressed genes comparing young versus aged samples within each cell type:
## (Related to Figures 3, 4, 6, and 7)
################################################################################################

# Start with freshly loaded seurat object.
  setwd(homepath)
  dir.create("FindMarker__AND__Zinger_Edger__Young_vs_Aged")
  setwd("FindMarker__AND__Zinger_Edger__Young_vs_Aged")
  
# Convert seurat object from natural log to log2 scale:
  seurat.log2 = SetAssayData(object = seurat, assay = "RNA", slot = "data", new.data = log2(exp(as.matrix(GetAssayData(object = seurat, assay = "RNA", slot = "data")))))
  Idents(object = seurat.log2) <- "m.CellTypes"
  DefaultAssay(seurat.log2) <- "RNA"
  
# Define cell types for analysis:
  CellTypeList = c("Myoepithelial", "Luminal-HS", "Luminal-AV", "Fibroblast", "Vascular endothelial", "Pericyte", "Macrophage Mb", "T and B cells")
  # Not able to run on Luminal-HS-AV, Lymphatic endothelial, Dendritic cell, Macrophage Ma, and NK cell, due to too few cells in some samples.
  
  for (CellType in CellTypeList){
      dir.create(CellType)
  }
  
  ########################################
  # (A) Differentially gene expression analysis using FINDMARKERS  
  ########################################
  
  for (CellType in CellTypeList){
    
    print(CellType)
    setwd(paste(homepath,"/FindMarker__AND__Zinger_Edger__Young_vs_Aged", sep = ""))
    setwd(CellType)
  
  # (A1) FindMarkers in grouped analysis:
    
    print("grouped analysis")

    cells.young = rownames(seurat@meta.data[(seurat$m.SampleName %in% c("Young Nulliparous A", "Young Nulliparous B", "Young Nulliparous C")) & (seurat$m.CellTypes %in% CellType), ])
    cells.aged = rownames(seurat@meta.data[(seurat$m.SampleName %in% c("Aged Nulliparous A", "Aged Nulliparous B", "Aged Nulliparous C", "Aged Nulliparous D")) & (seurat$m.CellTypes %in% CellType), ])
    
    # Define ident.1 as "cells.aged" and ident.2 as "cells.young", so that a gene with positive FC is upregulated in aged samples. 
    FindMarkers__yvABC_vs_anABCD <- FindMarkers(object = seurat, ident.1 = cells.aged, ident.2 = cells.young, assay = "RNA", slot = "data", logfc.threshold = 0, only.pos = FALSE, test.use = "wilcox", min.pct = 0.1, min.cells.feature = 3, min.cells.group = 3, random.seed = 5)		
    write.csv(FindMarkers__yvABC_vs_anABCD, file = paste(CellType, "__FindMarkers__yvABC_vs_anABCD.csv", sep=""))

  # (A2) FindMarkers in per-sample analysis: 
    
    print("per-sample analysis")
    
    yvA = rownames(seurat@meta.data[(seurat$m.SampleName %in% c("Young Nulliparous A")) & (seurat$m.CellTypes %in% CellType), ])
    yvB = rownames(seurat@meta.data[(seurat$m.SampleName %in% c("Young Nulliparous B")) & (seurat$m.CellTypes %in% CellType), ])
    yvC = rownames(seurat@meta.data[(seurat$m.SampleName %in% c("Young Nulliparous C")) & (seurat$m.CellTypes %in% CellType), ])
    anA = rownames(seurat@meta.data[(seurat$m.SampleName %in% c("Aged Nulliparous A")) & (seurat$m.CellTypes %in% CellType), ])
    anB = rownames(seurat@meta.data[(seurat$m.SampleName %in% c("Aged Nulliparous B")) & (seurat$m.CellTypes %in% CellType), ])
    anC = rownames(seurat@meta.data[(seurat$m.SampleName %in% c("Aged Nulliparous C")) & (seurat$m.CellTypes %in% CellType), ])
    anD = rownames(seurat@meta.data[(seurat$m.SampleName %in% c("Aged Nulliparous D")) & (seurat$m.CellTypes %in% CellType), ])
    
    cells_young <- list(yvA, yvB, yvC)
    cells_aged <- list(anA, anB, anC, anD)
    names_young <- list("yvA", "yvB", "yvC")
    names_aged <- list("anA", "anB", "anC", "anD")    
    
    # Define ident.1 as "cells.aged" and ident.2 as "cells.young", so that a gene with positive FC is upregulated in aged samples. 
    for (i in 1:length(cells_young)){
      for (j in 1:length(cells_aged)){
        cells.young <- cells_young[[i]]
        cells.aged <- cells_aged[[j]]
        name_young <- names_young[i]
        name_aged <- names_aged[j]
        FindMarkersResult <- FindMarkers(object = seurat, ident.1 = cells.aged, ident.2 = cells.young, assay = "RNA", slot = "data", logfc.threshold = 0, only.pos = FALSE, test.use = "wilcox", min.pct = 0.1, min.cells.feature = 3, min.cells.group = 3, random.seed = 5)	
        write.csv(FindMarkersResult, file = paste(CellType, "__FindMarkers__PerSample__", name_young, "_vs_", name_aged, ".csv", sep=""))	
      }
      }
      }
       
  ########################################
  # (B) Differentially gene expression analysis using ZINGER-EDGER  
  ########################################
  
  for (CellType in CellTypeList){
    
    print(CellType)
    setwd(paste(homepath,"/FindMarker__AND__Zinger_Edger__Young_vs_Aged", sep = ""))
    setwd(CellType)
    
    # (A1) FindMarkers in grouped analysis:
    
    print("grouped analysis")

    raw_counts <- as.matrix(GetAssayData(object = seurat, assay = "RNA", slot = "counts"))  
    ident <- levels(Idents(object = seurat))
    cells <- colnames(subset(x = seurat, idents = CellType, subset = m.SampleName %in% c("Young Nulliparous A", "Young Nulliparous B", "Young Nulliparous C", "Aged Nulliparous A", "Aged Nulliparous B", "Aged Nulliparous C", "Aged Nulliparous D")))    
    counts <- raw_counts[, cells]                   
    groupdf <- seurat@meta.data[cells, "m.AgeGroup", drop=FALSE]   
    group <- groupdf$m.AgeGroup                                    
    group <- as.factor(group)
    group <- relevel(group,ref="Young")                # set "Young" as the reference level to compare to "Aged" 
    dge <- DGEList(counts, group = group)           
    dge <- calcNormFactors(dge, method = "TMM")     
    design <- model.matrix(~group)          
    levels(group)                           
    table(design[, 2])                      
    weights <- zeroWeightsLS(
      dge$counts,
      design = design, 
      maxit = 1000,                          
      normalization = "TMM")
    dge$weights <- weights
    dge <- estimateDisp(dge, design)
    fit <- glmFit(dge, design)                                      
    lrt <- glmWeightedF(fit, coef = 2, independentFiltering = TRUE) 
    name <- paste(CellType, "__ZingerEdger__yvABC_vs_anABCD", sep="")  
    assignAndSaveData(name = name, object = lrt, dir="zinger_edger")   
    lrt                                                              
    load(paste(name, ".rda", sep=""))
    write.csv(as.matrix(name$table), file = paste(name, ".csv", sep=""))

    # (A2) FindMarkers in per-sample analysis: 
    
    print("per-sample analysis")

    samples_young <- list("Young Nulliparous A", "Young Nulliparous B", "Young Nulliparous C")
    samples_aged  <- list("Aged Nulliparous A", "Aged Nulliparous B", "Aged Nulliparous C", "Aged Nulliparous D") 
    names_young <- list("yvA", "yvB", "yvC")
    names_aged  <- list("anA", "anB", "anC", "anD")    
    
    for (i in 1:length(cells_young)){
      for (j in 1:length(cells_aged)){
        sample_young <- samples_young[i]
        sample_aged  <- samples_aged[j]
        name_young   <- names_young[i]
        name_aged    <- names_aged[j]
        
        raw_counts <- as.matrix(GetAssayData(object = seurat, assay = "RNA", slot = "counts"))  
        ident <- levels(Idents(object = seurat))
        cells <- colnames(subset(x = seurat, idents = CellType, subset = m.SampleName %in% c(sample_young, sample_aged)))    
        counts <- raw_counts[, cells]                   
        groupdf <- seurat@meta.data[cells, "m.AgeGroup", drop=FALSE]   
        group <- groupdf$m.AgeGroup                                    
        group <- as.factor(group)
        group <- relevel(group,ref="Young")                # set "Young" as the reference level to compare to "Aged" 
        dge <- DGEList(counts, group = group)           
        dge <- calcNormFactors(dge, method = "TMM")     
        design <- model.matrix(~group)          
        levels(group)                           
        table(design[, 2])                      
        weights <- zeroWeightsLS(
          dge$counts,
          design = design, 
          maxit = 1000,                          
          normalization = "TMM")
        dge$weights <- weights
        dge <- estimateDisp(dge, design)
        fit <- glmFit(dge, design)                                      
        lrt <- glmWeightedF(fit, coef = 2, independentFiltering = TRUE) 
        name <- paste(CellType, "__ZingerEdger__PerSample__", name_young, "_vs_", name_aged, sep="")  
        assignAndSaveData(name = name, object = lrt, dir="zinger_edger")   
        lrt                                                              
        load(paste(name, ".rda", sep=""))
        write.csv(as.matrix(name$table), file = paste(name, ".csv", sep=""))
      }
      }
      }
  
  ########################################
  # (C) Filter for differentially expressed genes from results of FINDMARKERS and ZINGER-EDGER and make heatmaps  
  ########################################
  
  for (CellType in CellTypeList){
    
    print(CellType)
    setwd(paste(homepath,"/FindMarker__AND__Zinger_Edger__Young_vs_Aged/", CellType, sep = ""))

  # (1) Within FindMarkers analysis, identify consistently differentially expressed genes:
  
        GroupedSampleNaturalLogFCcutoff = log(1.5)
        PerSampleNaturalLogFCcutoff = log(1.25)
        GroupedSamplePvalCutoff = 0.05
        PerSamplePvalCutoff = Inf
        Comparison = "yvABC_vs_anABCD"
        ComparisonPattern = "FindMarkers__yvABC_vs_anABCD.csv"
  
        # FindMarkers...Grouped analysis:
  
          GroupedCsvfile1 = dir(path = ".", pattern = ComparisonPattern)
          DFgenes = read.table(GroupedCsvfile1, sep=",", header = TRUE, row.names = 1)    
          
          DFgenes_filter_UP = DFgenes[(DFgenes$p_val_adj < GroupedSamplePvalCutoff) & (DFgenes$avg_logFC > GroupedSampleNaturalLogFCcutoff),]
          DFgenes_filter_UP_rownames = rownames(DFgenes_filter_UP)                                       
          write.csv(DFgenes_filter_UP_rownames, file = paste((gsub(".csv", replacement = "", x = GroupedCsvfile1)), "FindMarkersGrouped_step2_DFgenes_UP.txt", sep="_"), row.names = FALSE, quote = FALSE)
          
          DFgenes_filter_DOWN = DFgenes[(DFgenes$p_val_adj < GroupedSamplePvalCutoff) & (DFgenes$avg_logFC < -GroupedSampleNaturalLogFCcutoff),]
          DFgenes_filter_DOWN_rownames = rownames(DFgenes_filter_DOWN)                                       
          write.csv(DFgenes_filter_DOWN_rownames, file = paste((gsub(".csv", replacement = "", x = GroupedCsvfile1)), "FindMarkersGrouped_step2_DFgenes_DOWN.txt", sep="_"), row.names = FALSE, quote = FALSE)
  
        # FindMarkers...Per sample analysis: 

          PerSampleCsvfile_list = dir(path = ".", pattern = "FindMarkers__PerSample")

          for (csvfile in PerSampleCsvfile_list){
            
            DFgenes = read.table(csvfile, sep=",", header = TRUE, row.names = 1)    
            
            DFgenes_filter_UP = DFgenes[(DFgenes$p_val_adj < PerSamplePvalCutoff) & (DFgenes$avg_logFC > PerSampleNaturalLogFCcutoff),]
            DFgenes_filter_UP_rownames = rownames(DFgenes_filter_UP)                                       
            write.csv(DFgenes_filter_UP_rownames, file = paste((gsub(x = csvfile, pattern = ".csv", replacement = "")), "FindMarkersPerSample_step2_DFgenes_UP.txt", sep="_"), row.names = FALSE, quote = FALSE)
            
            DFgenes_filter_DOWN = DFgenes[(DFgenes$p_val_adj < PerSamplePvalCutoff) & (DFgenes$avg_logFC < -PerSampleNaturalLogFCcutoff),]
            DFgenes_filter_DOWN_rownames = rownames(DFgenes_filter_DOWN)                                       
            write.csv(DFgenes_filter_DOWN_rownames, file = paste((gsub(x = csvfile, pattern = ".csv", replacement = "")), "FindMarkersPerSample_step2_DFgenes_DOWN.txt", sep="_"), row.names = FALSE, quote = FALSE)
          }
          
        # FindMarkers...Find overlapped UP genes and overlapped DOWN genes across all grouped and sample-pair comparisons:
  
          # UP genes:
          MasterDFfile.UP = dir(path = ".", pattern = "FindMarkersGrouped_step2_DFgenes_UP.txt")
          Master.genes.table.UP = read.table(MasterDFfile.UP, header = TRUE)
          Master.genes.list.UP = Master.genes.table.UP[!is.na(Master.genes.table.UP)]   # convert the table into a list, removing the special "NA" character with "!is.na()".
          na_indices = grep(x = Master.genes.list.UP, pattern = "NA.*")                 # take the index positions of any remaining "NA.2", "NA.3", "NA.4", etc. for removal in the next step. 
          if (length(na_indices) > 0) {                                                 # If such an "NA." index is found, ...
            Master.genes.list.UP = Master.genes.list.UP[-na_indices]                    # ... then remove the above index positions from the list. Without the "if" command, when the index is not found, the whole list would disappaer.
          }
          master_intersect_UP = Master.genes.list.UP 
          
          csvfile_per_sample_list_UP = dir(path = ".", pattern = "FindMarkersPerSample_step2_DFgenes_UP.txt")
          for (i in 1:length(csvfile_per_sample_list_UP)){
            print(csvfile_per_sample_list_UP[i])
            temp = read.table(csvfile_per_sample_list_UP[i], sep = "", header = TRUE)
            t = temp[!is.na(temp)]                        # convert the table into a list, removing the special "NA" character with "!is.na()".
            na_indices = grep(x = t, pattern = "NA.*")    # take the index positions of any remaining "NA.2", "NA.3", "NA.4", etc. for removal in the next step. 
            if (length(na_indices) > 0) {                 # If such an "NA." index is found, ...
              t = t[-na_indices]                          # ... then remove the above index positions from the list. Without the "if" command, when the index is not found, the whole list would disappaer.
            }
            master_intersect_UP = intersect(master_intersect_UP, t)    # intersect the per-sample list to the master list.
            print(paste("Number of genes after iteration", i, ":", length(master_intersect_UP)))
          }
          
          write.csv(master_intersect_UP, file = paste("FindMarker__", CellType, "__", Comparison, "__FindMarkersMaster_intersect_gene_list_UP.txt", sep=""), row.names = FALSE, quote = FALSE)
          
          # DOWN genes:
          MasterDFfile.DOWN = dir(path = ".", pattern = "FindMarkersGrouped_step2_DFgenes_DOWN.txt")
          Master.genes.table.DOWN = read.table(MasterDFfile.DOWN, header = TRUE)
          Master.genes.list.DOWN = Master.genes.table.DOWN[!is.na(Master.genes.table.DOWN)]   # convert the table into a list, removing the special "NA" character with "!is.na()".
          na_indices = grep(x = Master.genes.list.DOWN, pattern = "NA.*")                     # take the index positions of any remaining "NA.2", "NA.3", "NA.4", etc. for removal in the next step. 
          if (length(na_indices) > 0) {                                                       # If such an "NA." index is found, ...
            Master.genes.list.DOWN = Master.genes.list.DOWN[-na_indices]                      # ... then remove the above index positions from the list. Without the "if" command, when the index is not found, the whole list would disappaer.
          }
          master_intersect_DOWN = Master.genes.list.DOWN 
          
          csvfile_per_sample_list_DOWN = dir(path = ".", pattern = "FindMarkersPerSample_step2_DFgenes_DOWN.txt")
          for (i in 1:length(csvfile_per_sample_list_DOWN)){
            print(csvfile_per_sample_list_DOWN[i])
            temp = read.table(csvfile_per_sample_list_DOWN[i], sep = "", header = TRUE)
            t = temp[!is.na(temp)]                        # convert the table into a list, removing the special "NA" character with "!is.na()".
            na_indices = grep(x = t, pattern = "NA.*")    # take the index positions of any remaining "NA.2", "NA.3", "NA.4", etc. for removal in the next step. 
            if (length(na_indices) > 0) {                 # If such an "NA." index is found, ...
              t = t[-na_indices]                          # ... then remove the above index positions from the list. Without the "if" command, when the index is not found, the whole list would disappaer.
            }
            master_intersect_DOWN = intersect(master_intersect_DOWN, t)    # intersect the per-sample list to the master list.
            print(paste("Number of genes after iteration", i, ":", length(master_intersect_DOWN)))
          }
          
          write.csv(master_intersect_DOWN, file = paste("FindMarker__", CellType, "__", Comparison, "__FindMarkersMaster_intersect_gene_list_DOWN.txt", sep=""), row.names = FALSE, quote = FALSE)
          
  # (2) Within Zinger-Edger analysis, identify consistently differentially expressed genes:
          
          GroupedSampleLog2FCcutoff = log2(1.5)    
          GroupedSamplePvalCutoff = 0.05           
          PerSampleLog2FCcutoff = log2(1.25)
          PerSamplePvalCutoff = Inf
          Comparison = "yvABC_vs_anABCD"
          ComparisonPattern = "ZingerEdger__yvABC_vs_anABCD.csv"
  
          # Zinger-Edger...Grouped analysis:
          
          GroupedCsvfile2 = dir(path = ".", pattern = ComparisonPattern)
          DFgenes = read.table(GroupedCsvfile2, sep=",", header = TRUE, row.names = 1)    
          
          DFgenes_filter_UP = DFgenes[(DFgenes$padjFilter < GroupedSamplePvalCutoff) & (DFgenes$logFC > GroupedSampleLog2FCcutoff),]
          DFgenes_filter_UP_rownames = rownames(DFgenes_filter_UP)                                       
          write.csv(DFgenes_filter_UP_rownames, file = paste((gsub(".csv", replacement = "", x = GroupedCsvfile2)), "ZingerEdgerGrouped_step2_DFgenes_UP.txt", sep="_"), row.names = FALSE, quote = FALSE)
          
          DFgenes_filter_DOWN = DFgenes[(DFgenes$padjFilter < GroupedSamplePvalCutoff) & (DFgenes$logFC < -GroupedSampleLog2FCcutoff),]
          DFgenes_filter_DOWN_rownames = rownames(DFgenes_filter_DOWN)                                       
          write.csv(DFgenes_filter_DOWN_rownames, file = paste((gsub(".csv", replacement = "", x = GroupedCsvfile2)), "ZingerEdgerGrouped_step2_DFgenes_DOWN.txt", sep="_"), row.names = FALSE, quote = FALSE)
  
          # Zinger-Edger...Per sample analysis:

          PerSampleCsvfile_list = dir(path = ".", pattern = "ZingerEdger__PerSample")

          for (csvfile in PerSampleCsvfile_list){
            
            DFgenes = read.table(csvfile, sep=",", header = TRUE, row.names = 1)    
            
            DFgenes_filter_UP = DFgenes[(DFgenes$padjFilter < PerSamplePvalCutoff) & (DFgenes$logFC > PerSampleLog2FCcutoff),]
            DFgenes_filter_UP_rownames = rownames(DFgenes_filter_UP)                                       
            write.csv(DFgenes_filter_UP_rownames, file = paste((gsub(x = csvfile, pattern = ".csv", replacement = "")), "ZingerEdgerPerSample_step2_DFgenes_UP.txt", sep="_"), row.names = FALSE, quote = FALSE)
            
            DFgenes_filter_DOWN = DFgenes[(DFgenes$padjFilter < PerSamplePvalCutoff) & (DFgenes$logFC < -PerSampleLog2FCcutoff),]
            DFgenes_filter_DOWN_rownames = rownames(DFgenes_filter_DOWN)                                       
            write.csv(DFgenes_filter_DOWN_rownames, file = paste((gsub(x = csvfile, pattern = ".csv", replacement = "")), "ZingerEdgerPerSample_step2_DFgenes_DOWN.txt", sep="_"), row.names = FALSE, quote = FALSE)
          }
          
          # ZingerEdger...Find overlapped UP genes and overlapped DOWN genes across all grouped and sample-pair comparisons:
  
            # UP genes:
            MasterDFfile.UP = dir(path = ".", pattern = "ZingerEdgerGrouped_step2_DFgenes_UP.txt")
            Master.genes.table.UP = read.table(MasterDFfile.UP, header = TRUE)
            Master.genes.list.UP = Master.genes.table.UP[!is.na(Master.genes.table.UP)]   # convert the table into a list, removing the special "NA" character with "!is.na()".
            na_indices = grep(x = Master.genes.list.UP, pattern = "NA.*")                 # take the index positions of any remaining "NA.2", "NA.3", "NA.4", etc. for removal in the next step. 
            if (length(na_indices) > 0) {                                                 # If such an "NA." index is found, ...
              Master.genes.list.UP = Master.genes.list.UP[-na_indices]                    # ... then remove the above index positions from the list. Without the "if" command, when the index is not found, the whole list would disappaer.
            }
            master_intersect_UP = Master.genes.list.UP 
            
            csvfile_per_sample_list_UP = dir(path = ".", pattern = "ZingerEdgerPerSample_step2_DFgenes_UP.txt")
            for (i in 1:length(csvfile_per_sample_list_UP)){
              print(csvfile_per_sample_list_UP[i])
              temp = read.table(csvfile_per_sample_list_UP[i], sep = "", header = TRUE)
              t = temp[!is.na(temp)]                        # convert the table into a list, removing the special "NA" character with "!is.na()".
              na_indices = grep(x = t, pattern = "NA.*")    # take the index positions of any remaining "NA.2", "NA.3", "NA.4", etc. for removal in the next step. 
              if (length(na_indices) > 0) {                 # If such an "NA." index is found, ...
                t = t[-na_indices]                          # ... then remove the above index positions from the list. Without the "if" command, when the index is not found, the whole list would disappaer.
              }
              master_intersect_UP = intersect(master_intersect_UP, t)    # intersect the per-sample list to the master list.
              print(paste("Number of genes after iteration", i, ":", length(master_intersect_UP)))
            }
            
            write.csv(master_intersect_UP, file = paste("ZingerEdger__", CellType, "__", Comparison, "__ZingerEdgerMaster_intersect_gene_list_UP.txt", sep=""), row.names = FALSE, quote = FALSE)
            
            
            # DOWN genes:
            MasterDFfile.DOWN = dir(path = ".", pattern = "ZingerEdgerGrouped_step2_DFgenes_DOWN.txt")
            Master.genes.table.DOWN = read.table(MasterDFfile.DOWN, header = TRUE)
            Master.genes.list.DOWN = Master.genes.table.DOWN[!is.na(Master.genes.table.DOWN)]   # convert the table into a list, removing the special "NA" character with "!is.na()".
            na_indices = grep(x = Master.genes.list.DOWN, pattern = "NA.*")                     # take the index positions of any remaining "NA.2", "NA.3", "NA.4", etc. for removal in the next step. 
            if (length(na_indices) > 0) {                                                       # If such an "NA." index is found, ...
              Master.genes.list.DOWN = Master.genes.list.DOWN[-na_indices]                      # ... then remove the above index positions from the list. Without the "if" command, when the index is not found, the whole list would disappaer.
            }
            master_intersect_DOWN = Master.genes.list.DOWN 
            
            csvfile_per_sample_list_DOWN = dir(path = ".", pattern = "ZingerEdgerPerSample_step2_DFgenes_DOWN.txt")
            for (i in 1:length(csvfile_per_sample_list_DOWN)){
              print(csvfile_per_sample_list_DOWN[i])
              temp = read.table(csvfile_per_sample_list_DOWN[i], sep = "", header = TRUE)
              t = temp[!is.na(temp)]                        # convert the table into a list, removing the special "NA" character with "!is.na()".
              na_indices = grep(x = t, pattern = "NA.*")    # take the index positions of any remaining "NA.2", "NA.3", "NA.4", etc. for removal in the next step. 
              if (length(na_indices) > 0) {                 # If such an "NA." index is found, ...
                t = t[-na_indices]                          # ... then remove the above index positions from the list. Without the "if" command, when the index is not found, the whole list would disappaer.
              }
              master_intersect_DOWN = intersect(master_intersect_DOWN, t)    # intersect the per-sample list to the master list.
              print(paste("Number of genes after iteration", i, ":", length(master_intersect_DOWN)))
            }
            
            write.csv(master_intersect_DOWN, file = paste("ZingerEdger__", CellType, "__", Comparison, "__ZingerEdgerMaster_intersect_gene_list_DOWN.txt", sep=""), row.names = FALSE, quote = FALSE)
            
  # (3) Find overlapped UP genes and overlapped DOWN genes between FindMarker analysis (grouped and per-sample) and Zinger-Edger analysis (grouped and per-sample):
  
        # Overlap FindMarker results and Zinger-Edger results:
        FindMarker_table_UP = read.table(paste("FindMarker__", CellType, "__", Comparison, "__FindMarkersMaster_intersect_gene_list_UP.txt", sep=""), header = TRUE, row.names = 1)   
        FindMarker_UP = row.names(FindMarker_table_UP)
        ZingerEdger_table_UP = read.table(paste("ZingerEdger__", CellType, "__", Comparison, "__ZingerEdgerMaster_intersect_gene_list_UP.txt", sep=""), header = TRUE, row.names = 1)    
        ZingerEdger_UP = row.names(ZingerEdger_table_UP)
        MASTER_intersect_UP = intersect(FindMarker_UP, ZingerEdger_UP)    
        write.csv(MASTER_intersect_UP, file = paste("FindMarkers_AND_ZingerEdger_yvABC_vs_anABCD_", CellType, "MASTER_intersect_gene_list_UP.txt", sep="_"), row.names = FALSE, quote = FALSE)
        
        FindMarker_table_DOWN = read.table(paste("FindMarker__", CellType, "__", Comparison, "__FindMarkersMaster_intersect_gene_list_DOWN.txt", sep=""), header = TRUE, row.names = 1)   
        FindMarker_DOWN = row.names(FindMarker_table_DOWN)
        ZingerEdger_table_DOWN = read.table(paste("ZingerEdger__", CellType, "__", Comparison, "__ZingerEdgerMaster_intersect_gene_list_DOWN.txt", sep=""), header = TRUE, row.names = 1)    
        ZingerEdger_DOWN = row.names(ZingerEdger_table_DOWN)
        MASTER_intersect_DOWN = intersect(FindMarker_DOWN, ZingerEdger_DOWN)    
        write.csv(MASTER_intersect_DOWN, file = paste("FindMarkers_AND_ZingerEdger_yvABC_vs_anABCD_", CellType, "MASTER_intersect_gene_list_DOWN.txt", sep="_"), row.names = FALSE, quote = FALSE)
        
  # (4) VlnPlot and FeaturePlots: 

        csvfile_UP = paste("FindMarkers_AND_ZingerEdger_yvABC_vs_anABCD_", CellType, "MASTER_intersect_gene_list_UP.txt", sep="_")
        genes.table_UP = read.table(csvfile_UP, sep="", header = TRUE, row.names = 1)  
        genes.list_UP = rownames(genes.table_UP) 
        
        csvfile_DOWN = paste("FindMarkers_AND_ZingerEdger_yvABC_vs_anABCD_", CellType, "MASTER_intersect_gene_list_DOWN.txt", sep="_")
        genes.table_DOWN = read.table(csvfile_DOWN, sep="", header = TRUE, row.names = 1)  
        genes.list_DOWN = rownames(genes.table_DOWN) 
  
        # VlnPlots (log2 scale):

        setwd(paste(homepath,"/FindMarker__AND__Zinger_Edger__Young_vs_Aged/", CellType, sep = ""))
        dir.create("VlnPlots")
        setwd("VlnPlots")

        for (myMarker in genes.list_UP) {
          pdf(paste(CellType, myMarker, "VlnPlot_log2data_UP.pdf", sep="__"), width = 7, height = 9)
          Plot = VlnPlot(object = seurat.log2, assay = "RNA", slot = "data", features = myMarker, idents = CellType, group.by = "m.SampleName", pt.size = 0, log = FALSE, cols = c("#BCBEC0", "#BCBEC0", "#BCBEC0", "#58595B", "#58595B", "#58595B", "#58595B"))  
          print(Plot + theme(axis.text.x=element_text(angle=90, hjust=1)) + NoLegend())
          dev.off()
        }

        for (myMarker in genes.list_DOWN) {
          pdf(paste(CellType, myMarker, "VlnPlot_log2data_DOWN.pdf", sep="__"), width = 7, height = 9)
          Plot = VlnPlot(object = seurat.log2, assay = "RNA", slot = "data", features = myMarker, idents = CellType, group.by = "m.SampleName", pt.size = 0, log = FALSE, cols = c("#BCBEC0", "#BCBEC0", "#BCBEC0", "#58595B", "#58595B", "#58595B", "#58595B"))  
          print(Plot + theme(axis.text.x=element_text(angle=90, hjust=1)) + NoLegend())
          dev.off()
        }
        
        # FeaturePlots (log2 scale):  
        setwd(paste(homepath,"/FindMarker__AND__Zinger_Edger__Young_vs_Aged/", CellType, sep = ""))
        dir.create("FeaturePlots")
        setwd("FeaturePlots")
        
        for (myMarker in genes.list_UP) {
          pdf(paste(CellType, myMarker, "FeaturePlot_log2data.pdf", sep="__"), width = 7, height = 7)
          Plot = FeaturePlot(object = seurat.log2, slot = "data", features = myMarker, cols = c("gray", "red"), order = TRUE)  
          print(Plot)
          dev.off()
        }
 
        for (myMarker in genes.list_DOWN) {
          pdf(paste(CellType, myMarker, "FeaturePlot_log2data.pdf", sep="__"), width = 7, height = 7)
          Plot = FeaturePlot(object = seurat.log2, slot = "data", features = myMarker, cols = c("gray", "red"), order = TRUE)  
          print(Plot)
          dev.off()
        }
   }  

  # (5) Make heatmaps using log2-scale and median centered data (use freshly loaded seurat object):
        # For most cell types, downsample to 200 cells per age group in the heatmaps.
        # For macrophage Mb, downsample to 20 cells per age group in the heatmaps due to lower cell number in aged samples.        
        
        # Convert seurat to log2 and median-normalized for heatmap visualization:
        log2Norm_median=t(apply(seurat[["RNA"]]@data,1,function(x){log2(exp(x))-median(log2(exp(x)))}))  
        seurat.centered <- SetAssayData(object = seurat, assay = "RNA", slot = "scale.data", new.data = log2Norm_median)

        CellTypeList = c("Myoepithelial", "Luminal-HS", "Luminal-AV", "Fibroblast", "Vascular endothelial", "Pericyte", "Macrophage Mb", "T and B cells")

        for (CellType in CellTypeList){
          
          print(CellType)
          setwd(paste(homepath,"/FindMarker__AND__Zinger_Edger__Young_vs_Aged/", CellType, sep = ""))

          seurat.log2.sub = subset(seurat.centered, idents = CellType)
          Idents(object = seurat.log2.sub) <- "m.AgeGroup"
 
          DFgenes_Intersect_table_UP = read.table(paste("FindMarkers_AND_ZingerEdger_yvABC_vs_anABCD_", CellType, "MASTER_intersect_gene_list_UP.txt", sep="_"), sep=",", header = TRUE, row.names = 1)    
          DFgenes_Intersect_UP = rownames(DFgenes_Intersect_table_UP)
          DFgenes_Intersect_table_DOWN = read.table(paste("FindMarkers_AND_ZingerEdger_yvABC_vs_anABCD_", CellType, "MASTER_intersect_gene_list_DOWN.txt", sep="_"), sep=",", header = TRUE, row.names = 1)    
          DFgenes_Intersect_DOWN = rownames(DFgenes_Intersect_table_DOWN)
          DFgenes_Intersect = c(DFgenes_Intersect_UP, DFgenes_Intersect_DOWN)

          Size.list = c(10,20,50)
            for (Size in Size.list){     
              pdf(paste("Young_vs_Aged_Comparison_", CellType, "_MedianCenteredLog2data_", Size, "x", Size, ".pdf", sep=""), width=Size, height=Size)
              plot = DoHeatmap(object = subset(seurat.log2.sub, downsample = 200), features = DFgenes_Intersect) 
              print(plot) 
              dev.off()
            }
          }    

 
        
   
    
    
    
